# Supplementary material for: Neural Network Potential with Multiresolution Approach Enables Accurate Prediction of Reaction Free Energies in Solution
Source: J Am Chem Soc. 2025 Feb 17;147(8):6835–56. doi: 10.1021/jacs.4c17015 (PMC11869291; doi:10.1021/jacs.4c17015)
Supplement: Supplementary file 2 — ja4c17015_si_002.zip [file ja4c17015_si_002.zip]

Archive with 86 entries (47 files):
- geometries/
- geometries/alanine/
- geometries/nickel/
- geometries/alanine/c7eq.xyz
- geometries/alanine/c5.xyz
- geometries/alanine/c7ax.xyz
- geometries/alanine/aR.xyz
- geometries/alanine/beta.xyz
- geometries/alanine/aL.xyz
- geometries/alanine/aD.xyz
- geometries/nickel/sys-CyTriceraPhos/
- geometries/nickel/sys-PtBu3/
- geometries/nickel/sys-DrewPhos/
- geometries/nickel/.DS_Store
- geometries/nickel/sys-PCy3/
- geometries/nickel/sys-BrettPhos/
- geometries/nickel/sys-CyJohnPhos/
- geometries/nickel/sys-CyTyrannoPhos/
- geometries/nickel/sys-MeJohnPhos/
- geometries/nickel/sys-CataCXiumA/
- geometries/nickel/sys-CyTriceraPhos/.DS_Store
- geometries/nickel/sys-CyTriceraPhos/free_lig/
- geometries/nickel/sys-CyTriceraPhos/l2_state/
- geometries/nickel/sys-CyTriceraPhos/l1_state/
- geometries/nickel/sys-PtBu3/l1_state/
- geometries/nickel/sys-PtBu3/.DS_Store
- geometries/nickel/sys-PtBu3/l2_state/
- geometries/nickel/sys-PtBu3/free_lig/
- geometries/nickel/sys-DrewPhos/free_lig/
- geometries/nickel/sys-DrewPhos/l2_state/
- geometries/nickel/sys-DrewPhos/l1_state/
- geometries/nickel/sys-DrewPhos/.DS_Store
- geometries/nickel/sys-PCy3/l1_state/
- geometries/nickel/sys-PCy3/l2_state/
- geometries/nickel/sys-PCy3/.DS_Store
- geometries/nickel/sys-PCy3/free_lig/
- geometries/nickel/sys-BrettPhos/.DS_Store
- geometries/nickel/sys-BrettPhos/free_lig/
- geometries/nickel/sys-BrettPhos/l2_state/
- geometries/nickel/sys-BrettPhos/l1_state/
- geometries/nickel/sys-CyJohnPhos/.DS_Store
- geometries/nickel/sys-CyJohnPhos/free_lig/
- geometries/nickel/sys-CyJohnPhos/l2_state/
- geometries/nickel/sys-CyJohnPhos/l1_state/
- geometries/nickel/sys-CyTyrannoPhos/.DS_Store
- geometries/nickel/sys-CyTyrannoPhos/l1_state/
- geometries/nickel/sys-CyTyrannoPhos/free_lig/
- geometries/nickel/sys-CyTyrannoPhos/l2_state/
- geometries/nickel/sys-MeJohnPhos/free_lig/
- geometries/nickel/sys-MeJohnPhos/l2_state/
- geometries/nickel/sys-MeJohnPhos/.DS_Store
- geometries/nickel/sys-MeJohnPhos/l1_state/
- geometries/nickel/sys-CataCXiumA/l1_state/
- geometries/nickel/sys-CataCXiumA/l2_state/
- geometries/nickel/sys-CataCXiumA/free_lig/
- geometries/nickel/sys-CataCXiumA/.DS_Store
- geometries/nickel/sys-CyTriceraPhos/free_lig/coord.xyz
- geometries/nickel/sys-CyTriceraPhos/l2_state/coord.xyz
- geometries/nickel/sys-CyTriceraPhos/l1_state/coord.xyz
- geometries/nickel/sys-PtBu3/l1_state/coord.xyz
- geometries/nickel/sys-PtBu3/l2_state/.DS_Store
- geometries/nickel/sys-PtBu3/l2_state/coord.xyz
- geometries/nickel/sys-PtBu3/free_lig/coord.xyz
- geometries/nickel/sys-DrewPhos/free_lig/coord.xyz
- geometries/nickel/sys-DrewPhos/l2_state/coord.xyz
- geometries/nickel/sys-DrewPhos/l1_state/coord.xyz
- geometries/nickel/sys-PCy3/l1_state/coord.xyz
- geometries/nickel/sys-PCy3/l2_state/coord.xyz
- geometries/nickel/sys-PCy3/free_lig/coord.xyz
- geometries/nickel/sys-BrettPhos/free_lig/.DS_Store
- geometries/nickel/sys-BrettPhos/free_lig/coord.xyz
- geometries/nickel/sys-BrettPhos/l2_state/coord.xyz
- geometries/nickel/sys-BrettPhos/l1_state/coord.xyz
- geometries/nickel/sys-BrettPhos/l1_state/.DS_Store
- geometries/nickel/sys-CyJohnPhos/free_lig/coord.xyz
- geometries/nickel/sys-CyJohnPhos/l2_state/coord.xyz
- geometries/nickel/sys-CyJohnPhos/l1_state/coord.xyz
- geometries/nickel/sys-CyTyrannoPhos/l1_state/coord.xyz
- geometries/nickel/sys-CyTyrannoPhos/free_lig/coord.xyz
- geometries/nickel/sys-CyTyrannoPhos/l2_state/coord.xyz
- geometries/nickel/sys-MeJohnPhos/free_lig/coord.xyz
- geometries/nickel/sys-MeJohnPhos/l2_state/coord.xyz
- geometries/nickel/sys-MeJohnPhos/l1_state/coord.xyz
- geometries/nickel/sys-CataCXiumA/l1_state/coord.xyz
- geometries/nickel/sys-CataCXiumA/l2_state/coord.xyz
- geometries/nickel/sys-CataCXiumA/free_lig/coord.xyz
