# Supplementary material for: Neural Network Potential with Multiresolution Approach Enables Accurate Prediction of Reaction Free Energies in Solution
Source: J Am Chem Soc. 2025 Feb 17;147(8):6835–56. doi: 10.1021/jacs.4c17015 (PMC11869291; doi:10.1021/jacs.4c17015)
Supplement: Supplementary file 2 — ja4c17015_si_002.zip [file ja4c17015_si_002.zip › geometries/alanine/c7eq.xyz]

22
symmetry c1
C        0.846924000      2.261715000     -3.804410000
H        0.277115000      2.100431000     -4.716282000
H        1.730011000      1.630559000     -3.815380000
H        1.150664000      3.305689000     -3.780874000
C       -0.048860000      1.995252000     -2.625214000
O       -1.113065000      2.608714000     -2.467898000
N        0.370182000      1.059835000     -1.753045000
H        1.261431000      0.617466000     -1.904176000
C       -0.399680000      0.654611000     -0.581712000
H       -1.450130000      0.764337000     -0.844118000
C       -0.094515000     -0.787952000     -0.233195000
H        0.961191000     -0.916119000     -0.006147000
H       -0.668169000     -1.092353000      0.637409000
H       -0.357601000     -1.430936000     -1.069179000
C       -0.107459000      1.608376000      0.588681000
O        0.560383000      1.271698000      1.568706000
N       -0.631907000      2.833171000      0.440965000
H       -1.090696000      3.039416000     -0.435287000
C       -0.381101000      3.901533000      1.390166000
H       -0.933424000      4.778491000      1.072373000
H        0.678816000      4.145480000      1.438034000
H       -0.712438000      3.614067000      2.384659000
