# Supplementary material for: Neural Network Potential with Multiresolution Approach Enables Accurate Prediction of Reaction Free Energies in Solution
Source: J Am Chem Soc. 2025 Feb 17;147(8):6835–56. doi: 10.1021/jacs.4c17015 (PMC11869291; doi:10.1021/jacs.4c17015)
Supplement: Supplementary file 2 — ja4c17015_si_002.zip [file ja4c17015_si_002.zip › geometries/alanine/c5.xyz]

22
symmetry c1
C       -1.183983000     -1.773362000     -1.879350000
H       -0.993684000     -2.231803000     -2.846685000
H       -2.254130000     -1.596570000     -1.799326000
H       -0.873998000     -2.452858000     -1.091444000
C       -0.471622000     -0.446217000     -1.823989000
O       -0.679076000      0.434516000     -2.665624000
N        0.395575000     -0.284295000     -0.809089000
H        0.549881000     -1.027341000     -0.146712000
C        1.155647000      0.929179000     -0.599001000
H        1.455215000      1.320119000     -1.569288000
C        0.340961000      1.991640000      0.145702000
H       -0.563643000      2.212906000     -0.413910000
H        0.064224000      1.628460000      1.133362000
H        0.916573000      2.907811000      0.254987000
C        2.396378000      0.560826000      0.209241000
O        2.415663000     -0.435233000      0.938518000
N        3.424347000      1.409124000      0.103610000
H        3.345986000      2.191419000     -0.522369000
C        4.644287000      1.251174000      0.875846000
H        4.432730000      1.285661000      1.941968000
H        5.317151000      2.060774000      0.619082000
H        5.123488000      0.302122000      0.648439000
