# Supplementary material for: Neural Network Potential with Multiresolution Approach Enables Accurate Prediction of Reaction Free Energies in Solution
Source: J Am Chem Soc. 2025 Feb 17;147(8):6835–56. doi: 10.1021/jacs.4c17015 (PMC11869291; doi:10.1021/jacs.4c17015)
Supplement: Supplementary file 2 — ja4c17015_si_002.zip [file ja4c17015_si_002.zip › geometries/alanine/c7ax.xyz]

22
symmetry c1
C       -1.694913000      1.129479000      1.157847000
H       -2.364279000      1.770227000      0.588093000
H       -1.524157000      1.599991000      2.122788000
H       -2.165496000      0.162445000      1.303636000
C       -0.383598000      1.043090000      0.422957000
O        0.301322000      2.055195000      0.218637000
N       -0.012569000     -0.186053000      0.020709000
H       -0.623380000     -0.945989000      0.265646000
C        1.127647000     -0.538911000     -0.829091000
H        1.003463000     -1.597636000     -1.032472000
C        1.133514000      0.211431000     -2.161460000
H        0.198090000      0.032351000     -2.686038000
H        1.256925000      1.278969000     -2.013678000
H        1.951801000     -0.156192000     -2.776511000
C        2.495843000     -0.438210000     -0.144541000
O        3.314135000     -1.356731000     -0.268905000
N        2.754563000      0.685055000      0.530528000
H        2.048770000      1.412188000      0.522619000
C        4.032763000      0.914080000      1.177234000
H        4.238854000      0.136298000      1.908725000
H        3.993823000      1.873474000      1.680401000
H        4.843013000      0.924271000      0.450828000
