# Supplementary material for: Neural Network Potential with Multiresolution Approach Enables Accurate Prediction of Reaction Free Energies in Solution
Source: J Am Chem Soc. 2025 Feb 17;147(8):6835–56. doi: 10.1021/jacs.4c17015 (PMC11869291; doi:10.1021/jacs.4c17015)
Supplement: Supplementary file 2 — ja4c17015_si_002.zip [file ja4c17015_si_002.zip › geometries/alanine/aR.xyz]

22
symmetry c1
C        3.898074000      1.361325000      1.065446000
H        3.629462000      2.274861000      1.590724000
H        4.854588000      1.527123000      0.575693000
H        3.995876000      0.551273000      1.781333000
C        2.858574000      1.089558000      0.011126000
O        2.618120000      1.892958000     -0.892329000
N        2.191775000     -0.081860000      0.112770000
H        2.442247000     -0.724138000      0.845385000
C        1.212699000     -0.496591000     -0.872609000
H        1.597487000     -0.260797000     -1.862537000
C        0.969455000     -1.997685000     -0.757070000
H        0.602157000     -2.250211000      0.236357000
H        0.232480000     -2.310478000     -1.490424000
H        1.894391000     -2.539796000     -0.937465000
C       -0.118519000      0.249483000     -0.766444000
O       -0.885476000      0.276044000     -1.733765000
N       -0.408292000      0.806522000      0.413419000
H        0.277939000      0.759874000      1.146147000
C       -1.656346000      1.505362000      0.656840000
H       -1.754926000      2.363128000     -0.004765000
H       -1.661826000      1.846965000      1.685399000
H       -2.504798000      0.845072000      0.494548000
