# Supplementary material for: Neural Network Potential with Multiresolution Approach Enables Accurate Prediction of Reaction Free Energies in Solution
Source: J Am Chem Soc. 2025 Feb 17;147(8):6835–56. doi: 10.1021/jacs.4c17015 (PMC11869291; doi:10.1021/jacs.4c17015)
Supplement: Supplementary file 2 — ja4c17015_si_002.zip [file ja4c17015_si_002.zip › geometries/alanine/beta.xyz]

22
symmetry c1
C       -0.524192000      1.513120000     -4.309262000
H       -1.303443000      2.269819000     -4.358169000
H       -0.980892000      0.530157000     -4.248781000
H        0.063287000      1.580128000     -5.221998000
C        0.373073000      1.817451000     -3.138516000
O        0.960550000      2.897985000     -3.031446000
N        0.496987000      0.850115000     -2.208559000
H        0.061011000     -0.041444000     -2.369890000
C        1.372927000      0.994764000     -1.065508000
H        1.139688000      1.936067000     -0.570548000
C        1.150657000     -0.164158000     -0.099722000
H        1.377279000     -1.110934000     -0.586538000
H        1.794710000     -0.056921000      0.768673000
H        0.115835000     -0.178779000      0.233611000
C        2.840997000      1.020479000     -1.503341000
O        3.265729000      0.286407000     -2.397478000
N        3.629188000      1.845818000     -0.802628000
H        3.212425000      2.449900000     -0.116448000
C        5.059252000      1.933749000     -1.034913000
H        5.480437000      2.628885000     -0.317956000
H        5.267972000      2.289065000     -2.041757000
H        5.528197000      0.961136000     -0.908107000
