# Supplementary material for: Neural Network Potential with Multiresolution Approach Enables Accurate Prediction of Reaction Free Energies in Solution
Source: J Am Chem Soc. 2025 Feb 17;147(8):6835–56. doi: 10.1021/jacs.4c17015 (PMC11869291; doi:10.1021/jacs.4c17015)
Supplement: Supplementary file 2 — ja4c17015_si_002.zip [file ja4c17015_si_002.zip › geometries/alanine/aL.xyz]

22
symmetry c1
C       -0.866985000      1.303888000      1.733367000
H       -0.607293000      0.804361000      2.663666000
H       -1.810491000      0.912127000      1.366129000
H       -0.975956000      2.365280000      1.943487000
C        0.264399000      1.120155000      0.756119000
O        1.413297000      1.487339000      1.010964000
N       -0.048463000      0.509214000     -0.407633000
H       -1.008931000      0.268915000     -0.580082000
C        0.907826000      0.327297000     -1.491692000
H        0.399718000     -0.300498000     -2.223578000
C        1.293698000      1.638527000     -2.161866000
H        1.950458000      1.448404000     -3.004927000
H        0.395311000      2.132713000     -2.523182000
H        1.802914000      2.295318000     -1.463551000
C        2.133839000     -0.481731000     -1.044950000
O        3.252327000     -0.268440000     -1.516311000
N        1.891544000     -1.478462000     -0.182753000
H        0.968828000     -1.566070000      0.204468000
C        2.947906000     -2.335203000      0.320514000
H        3.450393000     -2.846280000     -0.496840000
H        2.504897000     -3.071580000      0.981267000
H        3.687720000     -1.759409000      0.873558000
