# Supplementary material for: Neural Network Potential with Multiresolution Approach Enables Accurate Prediction of Reaction Free Energies in Solution
Source: J Am Chem Soc. 2025 Feb 17;147(8):6835–56. doi: 10.1021/jacs.4c17015 (PMC11869291; doi:10.1021/jacs.4c17015)
Supplement: Supplementary file 2 — ja4c17015_si_002.zip [file ja4c17015_si_002.zip › geometries/alanine/aD.xyz]

22
symmetry c1
C        1.067239000     -1.829352000     -1.369349000
H        0.305558000     -2.146331000     -2.075009000
H        1.333672000     -2.665852000     -0.727780000
H        1.959415000     -1.529550000     -1.914175000
C        0.623732000     -0.678333000     -0.504167000
O        1.359140000     -0.192673000      0.360278000
N       -0.616693000     -0.206834000     -0.731528000
H       -1.163052000     -0.616046000     -1.468159000
C       -1.186604000      0.906970000      0.009170000
H       -2.083506000      1.194052000     -0.538952000
C       -1.595707000      0.499138000      1.421376000
H       -0.730434000      0.228832000      2.020263000
H       -2.141026000      1.299436000      1.917315000
H       -2.257324000     -0.360923000      1.362334000
C       -0.262914000      2.130168000     -0.106482000
O        0.236459000      2.436248000     -1.191405000
N       -0.097247000      2.874625000      0.994243000
H       -0.469269000      2.554813000      1.868994000
C        0.720906000      4.073521000      0.989585000
H        0.355292000      4.781379000      0.250365000
H        1.757528000      3.837662000      0.757537000
H        0.669587000      4.525870000      1.973260000
