# Supplementary material for: Neural Network Potential with Multiresolution Approach Enables Accurate Prediction of Reaction Free Energies in Solution
Source: J Am Chem Soc. 2025 Feb 17;147(8):6835–56. doi: 10.1021/jacs.4c17015 (PMC11869291; doi:10.1021/jacs.4c17015)
Supplement: Supplementary file 2 — ja4c17015_si_002.zip [file ja4c17015_si_002.zip › geometries/nickel/sys-CyTriceraPhos/free_lig/coord.xyz]

120
Coordinates from ORCA-job optimization
  C   -1.55281797682264      3.68708505825327      9.92755248836179
  C   -1.78555185768846      3.28475857458328      8.46162226635872
  C   -1.54278155428747      4.45202922463717      7.51209474705738
  C   -2.31112810305523      5.61651292593408      7.63557347604034
  C   -2.12380115246381      6.71638523574783      6.79827904389399
  C   -1.14310940487572      6.63169996894263      5.80246017441068
  C   -0.36056357929090      5.48681331134164      5.63490451777805
  C   -0.56011199283634      4.39259231639191      6.50524086239524
  C   0.29046159509363      3.17121301774700      6.38206087078955
  C   -0.12183712649026      2.07763622194623      5.60992590136247
  C   0.63904483796393      0.90135588590622      5.54729197273725
  C   1.85451401923158      0.85485609277066      6.24492931412874
  C   2.29007000508334      1.93640845901988      7.01623487253344
  C   1.49827904886681      3.08808361529662      7.08177582825032
  C   3.55670932716365      1.84195861002964      7.79972711176857
  C   4.79120463326749      2.11369254972807      7.17861705208757
  C   5.96335219878512      2.01373609819825      7.93705486351658
  C   5.94132744851026      1.65998962578575      9.28765001834883
  C   4.70324928096316      1.39099189009576      9.88072112550626
  C   3.50793670601792      1.47093883693877      9.16059751363446
  C   2.18927682607044      1.13312833403294      9.84780732521725
  C   1.90402115084694      2.07271960476628     11.03068012857130
  C   2.15188121584306     -0.34191919479331     10.28400491169894
  C   7.22950831568274      1.58470375013480     10.09084428978755
  C   7.44982375738990      0.18767192802952     10.69526749067778
  C   7.26712393032345      2.66948918308656     11.18148873227486
  C   4.86775076710974      2.47945831584415      5.70172922177589
  C   5.64299823609067      3.78410777101100      5.45968985457664
  C   5.45771976627944      1.31531401947955      4.88560978148608
  P   -0.09438973723594     -0.54027201686120      4.65189546828586
  C   -0.82237281856453     -1.48525296577826      6.12344493628283
  C   0.17662490673138     -1.93352417823110      7.20106467736939
  C   -0.51622938334630     -2.66880265298222      8.35833900929686
  C   -1.63507157862084     -1.81891071055323      8.97207779090534
  C   -2.64856453725995     -1.39633688548028      7.90129259868643
  C   -1.95909408461284     -0.65346294552153      6.74877595304150
  C   1.42511721819071     -1.54655300495698      4.22126346154826
  C   1.01806741759177     -2.92987429709005      3.68137956971906
  C   2.24995487003558     -3.75485544142034      3.27847775126390
  C   3.12722563214737     -3.00256753615761      2.26857909026680
  C   3.52413964386653     -1.61831926328354      2.79914216202047
  C   2.28838669499584     -0.79568967991614      3.18990531212466
  C   0.71821814472984      5.43471910368042      4.55866971228260
  C   2.02151991004580      6.08184601218254      5.06440679598230
  C   0.27642144199907      6.06345748176923      3.22867529770369
  C   -2.96052685413187      7.97371440051068      6.96894535611159
  C   -2.08796341023478      9.18106583768404      7.35405607711129
  C   -3.79503174362278      8.27665779709429      5.71266538129788
  C   -3.18667950295570      2.68152988295250      8.26298858895700
  H   -0.54041667296582      4.07792506942771     10.07104973709826
  H   -2.26032697835178      4.45929337025906     10.24865672231316
  H   -1.68111712858435      2.82107098986312     10.58665096455896
  H   -1.05972897292020      2.50257946660467      8.22385216660347
  H   -3.07359577703886      5.67091431601663      8.40898563679002
  H   -0.98831719765402      7.47961686960948      5.14212988629715
  H   -1.06376436145333      2.13873036027288      5.07128348554281
  H   2.47186774712555     -0.03589293077159      6.21877451514275
  H   1.81766495002432      3.92151288663311      7.70023364733783
  H   6.92165076821806      2.21732996956317      7.46551290659536
  H   4.66725487060999      1.10797327171598     10.92929126161767
  H   1.38550576790730      1.27473446927180      9.12040246248024
  H   2.66149414433130      1.96969922765043     11.81543616410011
  H   0.92809741248990      1.84628395345738     11.47375507671766
  H   1.89618850605699      3.11869489593054     10.70729312831988
  H   2.32885699186662     -1.00534851036548      9.43158966922714
  H   1.17500288212993     -0.59175342216042     10.71319661459595
  H   2.91644384752686     -0.55392541008125     11.03960188337689
  H   8.05604621960035      1.78215843476727      9.39594203538786
  H   7.44354945569489     -0.58360239866797      9.91850180130668
  H   8.41110750144979      0.14082736727888     11.21864834012852
  H   6.66444190784329     -0.05783902426664     11.41857496294221
  H   7.14318458416240      3.66687132214699     10.74763466386825
  H   8.21990834118710      2.64432526651003     11.72187481400228
  H   6.46287332656823      2.51897506787097     11.91036752197695
  H   3.84620748552297      2.64131608437487      5.34604106688120
  H   5.20466232824224      4.61106300043317      6.02774873776150
  H   5.61797774698585      4.04897543981421      4.39696237548819
  H   6.69415617138967      3.69301933446261      5.75353321235872
  H   4.86787624710604      0.40337235965362      5.02347803947254
  H   5.46931363048162      1.55611540615581      3.81667942091144
  H   6.48618634067870      1.09995831825372      5.19678151193525
  H   -1.27208205122779     -2.38032896201964      5.66922075958256
  H   0.94883688978122     -2.57768028479699      6.76703260809677
  H   0.68851394242239     -1.05052467740290      7.60077315503444
  H   -0.94140327501493     -3.61225622794068      7.98751984844894
  H   0.22524307761523     -2.93403273535374      9.12179098399791
  H   -2.13508092554157     -2.36875140712258      9.77848688971123
  H   -1.19581198886072     -0.91900242596017      9.42745599015419
  H   -3.42649108815076     -0.75861607404971      8.33855910502425
  H   -3.15416243607603     -2.28998617137388      7.50888152416904
  H   -2.69118341054212     -0.37773386865812      5.98014318509019
  H   -1.54265340523707      0.28475086259312      7.13596159526061
  H   2.03348333598110     -1.70539143219354      5.12040208227155
  H   0.36590693633084     -2.79655423405588      2.80682259294042
  H   0.43375737313536     -3.47718946817739      4.42998257510788
  H   2.84195735081663     -3.97513881531455      4.17814871757477
  H   1.93445404907417     -4.72064588464229      2.86551681923252
  H   2.56860461269303     -2.87866982040145      1.32997084368227
  H   4.02099526594115     -3.59094410988610      2.02865464317760
  H   4.16750353911001     -1.73814384317897      3.68245738793326
  H   4.11503645423651     -1.07667357179382      2.05072649362354
  H   2.59344427693089      0.17782531536063      3.58842703230143
  H   1.68491061139699     -0.59480297522420      2.29362801599659
  H   0.93396409434520      4.37934934518595      4.36268056063197
  H   2.38271992915810      5.58526868918615      5.96967261250782
  H   2.80748344388281      6.01732000436213      4.30327134813393
  H   1.86084713713711      7.14007205788989      5.30027685090458
  H   1.03573698364592      5.88588780625693      2.45967062678552
  H   0.14501522111105      7.14754965858208      3.31324034859705
  H   -0.66945506349604      5.63548027686477      2.88177178696462
  H   -3.65750898312166      7.78843568344758      7.79654899162053
  H   -1.51365752715689      8.97768870310334      8.26356739900875
  H   -2.70796730357821     10.06730154251979      7.52892638836093
  H   -1.37735121986901      9.42153966012490      6.55561198343695
  H   -4.42833594590485      9.15628694629386      5.87220150710245
  H   -3.14886713454515      8.48098116569530      4.85192250743020
  H   -4.43965096868946      7.43044831585696      5.45431993195787
  H   -3.32616563256780      2.34728639619361      7.23000867483998
  H   -3.97032211964356      3.41299283011838      8.48970462813133
  H   -3.33005168027759      1.81885873969461      8.92322582473710
