# Supplementary material for: Neural Network Potential with Multiresolution Approach Enables Accurate Prediction of Reaction Free Energies in Solution
Source: J Am Chem Soc. 2025 Feb 17;147(8):6835–56. doi: 10.1021/jacs.4c17015 (PMC11869291; doi:10.1021/jacs.4c17015)
Supplement: Supplementary file 2 — ja4c17015_si_002.zip [file ja4c17015_si_002.zip › geometries/nickel/sys-CyTriceraPhos/l2_state/coord.xyz]

255
Coordinates from ORCA-job optimization
  C   1.29424577724751      3.30007743564065     -4.50726760104896
  C   0.16716250759436      3.35907171879488     -3.46360013603540
  C   -1.14282089495660      2.80223475283286     -4.00596015374613
  C   -1.71781454358916      3.37399803852905     -5.14753784524517
  C   -2.92687683917915      2.91722311031334     -5.67390870987001
  C   -3.56993777123498      1.85519493353761     -5.02846891589413
  C   -3.03247914010937      1.25234845013996     -3.88851922493938
  C   -1.80999756826003      1.73534420526753     -3.37342789299515
  C   -1.23145825929425      1.10680658158129     -2.14820039312983
  C   -1.59897787185748      1.56230023997609     -0.87737322206198
  C   -1.07678381250951      0.96364782758331      0.27581214750328
  C   -0.19638725690149     -0.11868411785670      0.13817034611820
  C   0.23521766178447     -0.54825280612029     -1.12179302175604
  C   -0.29603657375101      0.07041272726362     -2.25863865527042
  C   1.28208360104056     -1.60775539480440     -1.24753177187237
  C   0.90884703422440     -2.95039473587071     -1.46693897762529
  C   1.90985862637137     -3.91308853442040     -1.62536879717008
  C   3.26665768632607     -3.58266382513098     -1.56068549964585
  C   3.61159594915444     -2.25099772869956     -1.32290309744831
  C   2.64532066284123     -1.25095710944283     -1.16300226672738
  C   3.06849057129226      0.20301304797035     -0.97877606967013
  C   3.30217907949647      0.86847826754322     -2.34763374957651
  C   4.29591729016772      0.37571733214649     -0.07291553681129
  C   4.34155806749996     -4.63828742383148     -1.76280510402496
  C   4.22853736210303     -5.78053714873697     -0.73965238207547
  C   4.31429787722380     -5.18530850053351     -3.20130940392407
  C   -0.55989841166831     -3.34493408547568     -1.55815263458654
  C   -1.02777078402446     -3.39593807015020     -3.02406388936042
  C   -0.85932779170780     -4.67172280404688     -0.84709986142448
  P   -1.26070006284341      1.63015415515433      1.97664720235178
  C   -2.66772994524995      2.86072753898078      1.94175428440232
  C   -4.01502693084690      2.25797480286218      1.50614528722975
  C   -5.11822437535399      3.32573045693663      1.52397910189768
  C   -5.25626669995212      3.96597245105522      2.91189812473188
  C   -3.91850395123955      4.54316552069150      3.38971411887140
  C   -2.80761380794899      3.48699636757993      3.34571027340736
  C   0.21761540577916      2.82077595831775      1.99480578198843
  C   0.37418303408045      3.61992613622916      0.68523363919456
  C   1.58752627182528      4.55930990159902      0.70615703177401
  C   2.87399136993091      3.79798717913442      1.03883466598432
  C   2.73154260429939      3.02373410266467      2.35378102693611
  C   1.51844481400145      2.08509997093295      2.33255749309816
  C   -3.78254805203219      0.11652114082463     -3.20305774533578
  C   -4.14620249192650     -1.01700747376973     -4.17450127327162
  C   -5.02808900038834      0.65348636243246     -2.47571067534108
  C   -3.52291668973023      3.55605920388424     -6.91738217020028
  C   -3.60343555763063      2.55224482758917     -8.08055041293779
  C   -4.89973226210538      4.17941295692636     -6.63154145255216
  C   -0.02240189610833      4.78867399178218     -2.92790447109720
  H   1.43452347727993      2.27910876604052     -4.87627667971793
  H   2.23945221729679      3.63589555917881     -4.06693773202879
  H   1.07939843973777      3.94201038606859     -5.36852982721694
  H   0.47400770911332      2.73475088980121     -2.62005734875568
  H   -1.21204691051838      4.20036036253919     -5.64152313636245
  H   -4.51339908096598      1.48816655995593     -5.42319315451973
  H   -2.26960273060447      2.41079272656166     -0.80383974497125
  H   0.18779037684885     -0.61346608407509      1.02446246779547
  H   0.02585510546612     -0.25034398215985     -3.24457276335674
  H   1.62542793281999     -4.94562262741304     -1.80221062825896
  H   4.66430368765903     -1.98950218697962     -1.26864369771386
  H   2.23911318127591      0.73351078006516     -0.50273639480764
  H   2.40896730682259      0.80355406774110     -2.97509425489900
  H   4.12657787684693      0.38044914532903     -2.87982027230147
  H   3.55436370734834      1.92795508704488     -2.22387350298804
  H   4.12861479671626     -0.07030029634310      0.91151945472719
  H   5.19294661596941     -0.07965144981947     -0.50442665533008
  H   4.50926082694289      1.43933410350821      0.07008062634183
  H   5.31130293203138     -4.14681357539475     -1.61059276033683
  H   4.28761029386101     -5.40044351836432      0.28471515832090
  H   5.03432551714141     -6.50875867257454     -0.88323398643982
  H   3.27623940478142     -6.31136028435313     -0.84541863415216
  H   3.36854525052034     -5.69986195876611     -3.40454738001495
  H   5.12785024886553     -5.90168541998232     -3.36028541279326
  H   4.41933495303716     -4.37672030313615     -3.93169020713221
  H   -1.14110306724675     -2.56597835198243     -1.05340336793539
  H   -0.46245194903060     -4.15081040315466     -3.58263908649342
  H   -2.09116768189296     -3.65377923441547     -3.08135410339734
  H   -0.88634767487811     -2.43221911111527     -3.52157425059130
  H   -0.46864570656031     -4.66408093062364      0.17437752512837
  H   -0.41776469557699     -5.52563485420036     -1.37168365802871
  H   -1.94069683847579     -4.83858885489892     -0.80406881885732
  H   -2.39652228568447      3.65763926809818      1.23617943914959
  H   -3.93746051072325      1.81445033697811      0.50913244200076
  H   -4.26865728648458      1.43612247926141      2.18211678700432
  H   -4.88309438938424      4.10804763829165      0.78720089732461
  H   -6.07028456186554      2.87788306164838      1.21484197092962
  H   -5.58899843081825      3.19943708210995      3.62611794252733
  H   -6.02734472676788      4.74587517887810      2.90170725896059
  H   -3.63450986277888      5.39104089221713      2.74975152964616
  H   -4.00503606368313      4.93403618212128      4.40985293934010
  H   -1.86764999525284      3.93486677277834      3.68353033808098
  H   -3.04766038940544      2.68506681328863      4.05598383354949
  H   0.00043675830723      3.51954324367315      2.81272536393299
  H   -0.53316351959059      4.19371651622307      0.46886650507635
  H   0.50079862985852      2.91747199973852     -0.14451540040546
  H   1.67845138941162      5.04973782888876     -0.27026991362935
  H   1.43240991469230      5.35330582463377      1.44257163661922
  H   3.08661518596830      3.09026248735673      0.22657749255792
  H   3.72647715343932      4.48635546993622      1.08953290382769
  H   3.63708240222422      2.43916441133748      2.55015680504694
  H   2.62960072188963      3.73382977912301      3.18565821192320
  H   1.41550247076200      1.58772849524344      3.29710939858326
  H   1.69250664223422      1.30307964582969      1.58473108758741
  H   -3.12151663470937     -0.30895899105770     -2.44309746393153
  H   -4.85266184164113     -0.68309520767033     -4.94216324871537
  H   -3.25466186658367     -1.40160459842681     -4.68020642467318
  H   -4.61443509257897     -1.84474165883881     -3.63078621772128
  H   -5.54368028120533     -0.15213077063736     -1.94154313727116
  H   -4.75278265670635      1.42340129342281     -1.74782540740330
  H   -5.73395190589248      1.09987005838985     -3.18547393105323
  H   -2.84683824800890      4.36569343685638     -7.22191058274491
  H   -4.27471170557425      1.72150626405312     -7.83627682834485
  H   -3.98605568635350      3.03742794147112     -8.98537333148246
  H   -2.61821940814020      2.13153676241163     -8.30578721922653
  H   -5.28846751540600      4.68373359816854     -7.52309051858087
  H   -4.83979842474966      4.91218501219880     -5.82049616243711
  H   -5.62518892232476      3.41262164023477     -6.33838259203461
  H   0.91388762393198      5.16901973742065     -2.50505520821356
  H   -0.78635403146767      4.81367468273460     -2.14405766559524
  H   -0.33547071684023      5.47217431106839     -3.72487815181042
  C   -2.58488527331842      3.30767781708933      9.34495777142813
  C   -2.34112266260100      3.01739297502424      7.85326907178475
  C   -1.87306387621369      4.26703862706669      7.11733602324136
  C   -2.71060994196325      5.38895767168575      7.11110443945539
  C   -2.33436946220659      6.59270995252296      6.51695079261376
  C   -1.06857927980486      6.66305963779834      5.92845888638533
  C   -0.20290019014507      5.56662831212299      5.89279533972962
  C   -0.61339597102960      4.34622385153273      6.48191108894111
  C   0.25347841236199      3.13086670317840      6.39791933492235
  C   -0.17633309795590      2.01870713255114      5.66176549001630
  C   0.58250144107931      0.84289689423790      5.59631419247144
  C   1.82332346333097      0.79936526783400      6.24117909036115
  C   2.28627839626804      1.90278140109165      6.96554187072331
  C   1.48926197107544      3.05137667268238      7.05182736914416
  C   3.60322417119511      1.84566737659311      7.66418727874155
  C   4.78844349665150      2.09189254190503      6.94395810165854
  C   6.01015209091177      2.05605620962463      7.62650194492815
  C   6.08475845669615      1.78070089684413      8.99334116782376
  C   4.89465029437089      1.52239446383524      9.68221586468298
  C   3.65249935278172      1.54516125155994      9.04219945430972
  C   2.38762946025822      1.22934852023427      9.83247256702093
  C   2.13037354175150      2.27707376475017     10.92808131651953
  C   2.42790833399962     -0.19471719636867     10.41331462036935
  C   7.42426868999480      1.76785146425678      9.71156908977742
  C   7.71958132183155      0.39758340894802     10.34526051108430
  C   7.50395263433832      2.88904969036272     10.76228959216216
  C   4.76328914948391      2.38401196710638      5.44861858534061
  C   5.33423980931595      3.77455858971820      5.12616734910123
  C   5.48310291401268      1.27859598281385      4.65675467270185
  P   -0.21930780912699     -0.61279868750338      4.81725559667020
  C   -0.84624853804983     -1.50158594473321      6.35319509266955
  C   0.20871081513731     -1.85151983080886      7.41628702177657
  C   -0.42011026807913     -2.59029978803282      8.60779550525462
  C   -1.56139733831190     -1.78043411922005      9.23344863362481
  C   -2.61722637163563     -1.42646021769352      8.17960099344571
  C   -1.98612674491927     -0.69128599400948      6.99047055843826
  C   1.14562532042873     -1.76155388167375      4.24851095035171
  C   0.48588058475104     -2.96221494651595      3.53970114180041
  C   1.51996466956186     -3.99253684809397      3.07160862084843
  C   2.59237292648572     -3.34624953758345      2.18818701355222
  C   3.24710658987701     -2.15892064351038      2.90399284070606
  C   2.20058401903966     -1.12043190745240      3.33323452473638
  C   1.15564415140937      5.72480448045388      5.22067192670244
  C   2.14743555932159      6.46540332745066      6.13669428876171
  C   1.05650509561053      6.44119021877388      3.86590038412466
  C   -3.26866020798283      7.79063579646373      6.51685410419933
  C   -2.67994474593347      8.96193860115492      7.32215310842810
  C   -3.62416861720464      8.23039393376427      5.08587293904160
  C   -3.58718508192689      2.40056509374782      7.19644259164619
  H   -1.68689696886287      3.72267938232288      9.81423715236154
  H   -3.40186598816316      4.02270310542812      9.48926657185914
  H   -2.85125562315492      2.38467863814943      9.87192503607090
  H   -1.54005059498345      2.27698750273577      7.80450189487200
  H   -3.68424896990588      5.32551358018847      7.59058561380021
  H   -0.75160666285350      7.59632577554680      5.47350314696410
  H   -1.12899253960324      2.05713353903462      5.14562290815717
  H   2.43588746705915     -0.09512613533143      6.20429533523100
  H   1.83968051766106      3.88917792887249      7.64540729695778
  H   6.93037912277560      2.24951783887724      7.08033349186819
  H   4.93566349584440      1.29484679481837     10.74410369887124
  H   1.54223005218447      1.26867478724801      9.14056010902958
  H   2.94287778534715      2.29017026200291     11.66282044586502
  H   1.19818946325083      2.05828100012831     11.46065814972500
  H   2.05067569359578      3.28060262647014     10.49745720125223
  H   2.58625757448005     -0.93400033885316      9.62142365456804
  H   1.48274071878110     -0.43030461878587     10.91524258902152
  H   3.23517414404528     -0.30732828051288     11.14524697824735
  H   8.19796254954623      1.96111212569138      8.95726808584759
  H   7.68743599062047     -0.39886892671487      9.59499876559381
  H   8.71149378861706      0.39246993179619     10.81021553044324
  H   6.98535060022019      0.15711059782399     11.12190227489529
  H   7.32439010920244      3.86823253184042     10.30695830945746
  H   8.49080183651135      2.90577273079322     11.23783885952467
  H   6.75466862726293      2.74266279370555     11.54830554801312
  H   3.71926851630672      2.38565774564547      5.12640201019412
  H   4.79265156798037      4.55329127208307      5.67337156403605
  H   5.24345411416297      3.98447233119419      4.05478232936786
  H   6.39366205824304      3.84829150877508      5.39525958049740
  H   5.02894997445903      0.30078083993664      4.84891211578665
  H   5.42813004157626      1.47372226156820      3.58013583606409
  H   6.54160462609472      1.21677758418399      4.93212347383506
  H   -1.26516995196690     -2.43475027763295      5.95880258979246
  H   1.00739347380980     -2.46747149727860      6.99112345038034
  H   0.67722164947181     -0.92904567585924      7.77929724331152
  H   -0.80906063185403     -3.56049114572559      8.26789696616076
  H   0.35261289238318     -2.80337828434226      9.35631156917259
  H   -2.01501607782239     -2.33654914196815     10.06249256389538
  H   -1.15307205684412     -0.85217042939200      9.65947700604263
  H   -3.40927661525603     -0.80805628471433      8.61931968679018
  H   -3.09713642737032     -2.34944026753861      7.82502153281788
  H   -2.74322956872855     -0.45127977620350      6.23975441725849
  H   -1.58207744024972      0.26400414693144      7.34341939443055
  H   1.66481006653508     -2.12703150718875      5.14268190960164
  H   -0.07061698491523     -2.58797284473739      2.67227026737685
  H   -0.25180168722630     -3.44290471372381      4.18857350534205
  H   1.99638264358651     -4.45323835083249      3.94902362876598
  H   1.00921060231395     -4.79879877995520      2.53132149540655
  H   2.13476149771805     -2.99756551848024      1.25361003044224
  H   3.35133540858277     -4.08547891046271      1.90800992744665
  H   3.78506709814640     -2.51810460252799      3.79331792074768
  H   3.99360415893791     -1.69000980915734      2.25352878486762
  H   2.68867786224614     -0.27652741032938      3.83012905739333
  H   1.71253105940418     -0.71967353754342      2.43994495231127
  H   1.55744130584842      4.72469048631377      5.03307905224365
  H   2.27260442275158      5.95529808056696      7.09577468414383
  H   3.13083287997255      6.53940718722937      5.65885400531185
  H   1.79256096267058      7.48143346064646      6.34368182963507
  H   2.02197338287804      6.40524407243223      3.35154376031723
  H   0.78587357339017      7.49589895085492      3.98043424022888
  H   0.30630359697186      5.96959083409726      3.22503894878257
  H   -4.19719112108117      7.47761844781622      7.01165302213772
  H   -2.45535942775970      8.65983029684326      8.35010878403481
  H   -3.38289928943830      9.80151574611521      7.35581643242952
  H   -1.75036096051645      9.32150596620776      6.86712356533295
  H   -4.34333384435490      9.05660218157821      5.10363685893943
  H   -2.73344838480479      8.57418886847526      4.54850985798312
  H   -4.06102779031947      7.40499934441381      4.51579132893861
  H   -3.38138028113902      2.10261625373680      6.16425945892664
  H   -4.42042912881672      3.11129632857038      7.18312669045409
  H   -3.91110684343553      1.51091060351945      7.74637981361213
  C   -2.64472729762363     -3.46475466075862      2.39121567562360
  C   -2.41047561562852     -4.83859767959335      2.39489237656555
  C   -2.54527050066157     -5.54519747839743      3.58531752806747
  C   -2.94045666558856     -4.92670665001075      4.76518061327122
  C   -3.19051547134912     -3.55537447556419      4.74087814314380
  C   -3.02012070060993     -2.79716017484310      3.56957853519825
  C   -3.23509410310481     -1.33309214779881      3.62090020148745
  O   -3.36324446875154     -0.60653542318874      2.52029274747209
  F   -2.30083934183251     -6.88008333197515      3.58853871966305
  H   -2.52808706803089     -2.89076320544462      1.47711839511310
  H   -2.12457084866621     -5.36885416552143      1.49499355471585
  H   -3.05966675535600     -5.51260196542476      5.67067831595341
  H   -3.52416982654616     -3.05873970593650      5.64763588874918
  H   -3.82062897207642     -1.01527633353490      4.49849638425204
  Ni  -1.72683859773252     -0.12950095235015      3.32817675289404
