# Supplementary material for: Neural Network Potential with Multiresolution Approach Enables Accurate Prediction of Reaction Free Energies in Solution
Source: J Am Chem Soc. 2025 Feb 17;147(8):6835–56. doi: 10.1021/jacs.4c17015 (PMC11869291; doi:10.1021/jacs.4c17015)
Supplement: Supplementary file 2 — ja4c17015_si_002.zip [file ja4c17015_si_002.zip › geometries/nickel/sys-CyTriceraPhos/l1_state/coord.xyz]

135
Coordinates from ORCA-job optimization
  C   -1.95325813743102      3.80600988451744      9.90167750300317
  C   -1.93531586661141      3.37324741169565      8.42644003788907
  C   -1.59341525148313      4.52990262822934      7.49451729213683
  C   -2.35359982858270      5.70451083488200      7.53922064729010
  C   -2.07796333271705      6.79524606882549      6.71323885594629
  C   -1.00873249095541      6.69283568744015      5.81649679434077
  C   -0.23139002138496      5.53524959377806      5.72551584558050
  C   -0.52802860297384      4.44813040349128      6.57549441970030
  C   0.28928749802214      3.20109407576989      6.50693617748878
  C   -0.19529746333686      2.06849508426230      5.84134008395829
  C   0.54237984265925      0.87756965620401      5.81219835847359
  C   1.79636450386939      0.83916549695233      6.43378525930963
  C   2.29688761015255      1.95652742071371      7.10907984222915
  C   1.53426644631847      3.12947843500609      7.14104227621984
  C   3.59429647917961      1.86241821125674      7.83992604241901
  C   4.79304339233975      2.24041878734080      7.20516643235607
  C   5.99400010416102      2.11501007150266      7.91303467950712
  C   6.03045509353838      1.63722293365705      9.22493046476595
  C   4.82424373732116      1.27432493946303      9.83476180327553
  C   3.60257050681311      1.37186108314633      9.16368663155536
  C   2.30024004263428      1.00451374599889      9.86753808933141
  C   1.81863964235094      2.16788671904659     10.75362374744546
  C   2.39059528680588     -0.30362322079811     10.66739445754268
  C   7.34999422671584      1.51642574521246      9.96948507580764
  C   7.65464145480500      0.05637199064265     10.34647630288038
  C   7.38082416003638      2.42357984531480     11.21182826231348
  C   4.78410511698073      2.71720721762992      5.75764917971185
  C   5.74825571182808      3.88266041332141      5.49273891060577
  C   5.06313701249515      1.53802035923955      4.80605340643448
  P   -0.24777543827558     -0.60708156469005      5.08336471222634
  C   -0.87085455122886     -1.52732823669104      6.58587321064524
  C   0.21105203025724     -1.93320514337133      7.59873650772355
  C   -0.39704245188367     -2.68308843688656      8.79362135537278
  C   -1.50436057441612     -1.86287145224624      9.46688365920739
  C   -2.58747278092203     -1.46707652992097      8.45536326603299
  C   -1.98592055404765     -0.71116562918266      7.26386971143381
  C   1.16911641706991     -1.62217290799828      4.43819614444633
  C   0.68006106268676     -3.02256363061144      4.02712549886963
  C   1.80731333094173     -3.85130927667720      3.39719631498447
  C   2.44894548900529     -3.11699702732039      2.21345659076817
  C   2.95165330993544     -1.72902424754661      2.63215036853279
  C   1.82376580349641     -0.89297959408027      3.25072163862059
  C   0.91904761116114      5.46561769536938      4.72772053240417
  C   2.12066901361320      6.29665556743012      5.21209346688115
  C   0.49183678156944      5.88458230649652      3.31180136937630
  C   -2.92709814145520      8.05376806479221      6.78067161804381
  C   -2.08991888996480      9.28448387078087      7.16882856482811
  C   -3.68006586729263      8.29185002203367      5.46000110798628
  C   -3.26396608381764      2.71097146385764      8.02169804620884
  H   -0.99790057223153      4.25693269992678     10.18907203512255
  H   -2.74444968154514      4.53672694194804     10.10041349903419
  H   -2.13067583686059      2.93975327845427     10.54865654052034
  H   -1.15067089602087      2.61830335366920      8.32516536844974
  H   -3.18379417434290      5.77498736252583      8.23783508099766
  H   -0.78076124081490      7.53297352800173      5.16661891512330
  H   -1.16944537882563      2.10882529449993      5.36103712888576
  H   2.38668595070899     -0.07019451788230      6.43270501312324
  H   1.91098775034597      3.99522498329666      7.67724186917064
  H   6.92832875621183      2.39407869394030      7.43377340698135
  H   4.83747870153269      0.90606156254126     10.85632934495866
  H   1.53977348823916      0.85431517628369      9.09638036706766
  H   2.54348626375796      2.37653075896357     11.54854960312896
  H   0.85676675362764      1.92728188977583     11.22040732893492
  H   1.69177560357090      3.08118180385764     10.16390605311396
  H   2.74899611252124     -1.12624206647136     10.04007042687873
  H   1.40233581704476     -0.57504617723311     11.05446915239519
  H   3.06575612369409     -0.21371398234614     11.52488510400652
  H   8.13945325170564      1.85714283706255      9.28720330155695
  H   7.66697364445290     -0.58579951287209      9.45997661464332
  H   8.62945831902428     -0.01991382997784     10.84046145589678
  H   6.89855665279703     -0.33662234482367     11.03508474919976
  H   7.19156092097147      3.46739138250221     10.94181826936834
  H   8.35581443259503      2.36695312321807     11.70815930802533
  H   6.61760901046993      2.12059935726033     11.93716224062335
  H   3.77424276369416      3.07864012109533      5.53797128401849
  H   5.56570371106202      4.71245366358824      6.18311562048275
  H   5.61617049115830      4.25284756498046      4.47056516150409
  H   6.79548249541358      3.57987240674772      5.59751241745986
  H   4.32886596441946      0.73839679620240      4.94556905687853
  H   5.01896239734157      1.86286484567366      3.76041998505430
  H   6.05841151260803      1.11840521097438      4.99144133259926
  H   -1.32149795843762     -2.43617788506627      6.16597364443460
  H   0.97508168390674     -2.55501377353855      7.11987520391548
  H   0.71689252280827     -1.03295027176460      7.96679597041887
  H   -0.81478301577190     -3.63871099912578      8.44680394144987
  H   0.39182028825143     -2.92512971163674      9.51562560202859
  H   -1.94342735649119     -2.42705493872424     10.29810697290559
  H   -1.06619791675415     -0.95139677158188      9.89921280743339
  H   -3.35614568864775     -0.84967314374754      8.93526192921910
  H   -3.09116430020960     -2.37352786356348      8.09016328529963
  H   -2.76280716537360     -0.46471007837212      6.53190526168760
  H   -1.57079934996987      0.24214257220741      7.61450930628428
  H   1.91655427926831     -1.73466024047257      5.23353000039264
  H   -0.13564428417070     -2.91876453177384      3.30372683446535
  H   0.26527264992630     -3.55341727283048      4.89002695206800
  H   2.57618275596896     -4.05672647142287      4.15554591865744
  H   1.40913479810184     -4.82154061478398      3.07715792372572
  H   1.70191528954214     -3.00324815710466      1.41495217279702
  H   3.27046234662641     -3.71103977064715      1.79605741251650
  H   3.76191326085593     -1.84113944032566      3.36674845866288
  H   3.37714482077590     -1.19812531397573      1.77247049051708
  H   2.20464993685757      0.08327011424230      3.57063927070495
  H   1.05475569931405     -0.70109051301750      2.48830873465903
  H   1.24504116550561      4.42277471537840      4.67013321123576
  H   2.47139844936852      5.95228253678226      6.19032127485893
  H   2.95428517115101      6.22066739240247      4.50486507331791
  H   1.84993995169656      7.35441172467354      5.30598482385841
  H   1.31698399099503      5.73277647159925      2.60755916138711
  H   0.21114150103706      6.94230162168623      3.26855767616477
  H   -0.36474730647624      5.29538889579825      2.96886920378664
  H   -3.67604476322920      7.89735485311790      7.56784384603229
  H   -1.57018019646961      9.12342994536903      8.11870129390679
  H   -2.72753148208370     10.16946176840145      7.27082490022277
  H   -1.33473536492438      9.50271669248678      6.40582570069259
  H   -4.32939576009914      9.17098227030415      5.53677958442543
  H   -2.97980987217096      8.46304181966778      4.63498154166120
  H   -4.29956546393286      7.42782321876757      5.19924549664553
  H   -3.22341356710404      2.34787337247535      6.98978353014571
  H   -4.09518536653690      3.42085897440523      8.09642343550865
  H   -3.48564426716417      1.85906764003440      8.67427720997533
  C   -2.49404067369707     -3.10457794641080      2.03759301126480
  C   -2.02682359677215     -4.39616752397322      1.80966918176576
  C   -2.04153403869728     -5.30898787094904      2.86137514705290
  C   -2.53725427550451     -4.98011830189731      4.11846115311203
  C   -3.01473176665884     -3.68748407630619      4.32727925799681
  C   -2.97704429021716     -2.72730555337062      3.30255778915079
  C   -3.36906868781767     -1.33085486525059      3.59698553675926
  O   -3.38314710878137     -0.39262653020313      2.67154005947847
  F   -1.56234360379751     -6.55815598655196      2.65242618100699
  H   -2.47804895413565     -2.36459243069345      1.24439630759160
  H   -1.64584001367269     -4.70143356518688      0.84070403348075
  H   -2.54551670225772     -5.72647397423076      4.90578405070665
  H   -3.40801864993137     -3.41046926185084      5.30226061915916
  H   -4.02181643496877     -1.21219420259477      4.47614244914181
  Ni  -1.82095881734064     -0.21523078951825      3.67036756494578
