# Supplementary material for: Neural Network Potential with Multiresolution Approach Enables Accurate Prediction of Reaction Free Energies in Solution
Source: J Am Chem Soc. 2025 Feb 17;147(8):6835–56. doi: 10.1021/jacs.4c17015 (PMC11869291; doi:10.1021/jacs.4c17015)
Supplement: Supplementary file 2 — ja4c17015_si_002.zip [file ja4c17015_si_002.zip › geometries/nickel/sys-PtBu3/l1_state/coord.xyz]

55
Coordinates from ORCA-job optimization
  C   -2.66346438629890      0.37169252335869      3.35141944334564
  C   -1.41465313292735      1.10390090182212      2.81060975203705
  P   -0.22900067811398     -0.20395922328671      2.04933031513816
  C   0.71787633729532     -1.09019528334337      3.46877158280232
  C   1.22461804804597     -2.43296208918533      2.89102091891532
  C   -0.26819880366549     -1.47142916366212      4.59219379944276
  C   1.89006600502907     -0.31209721615039      4.08934474959656
  C   1.03568467381873      0.68698926047258      0.90812976243934
  C   0.33246604509290      0.98977817502709     -0.43511203400097
  C   1.64316568187013      1.98102793449371      1.47477180473585
  C   2.17709955153127     -0.29185130991321      0.56264975147137
  C   -1.92175990514031      2.03851370087748      1.69385313524026
  C   -0.80206449375110      1.96453886319600      3.93040709214705
  H   -2.45839525998498     -0.23529026464968      4.23139642364357
  H   -3.11128027773786     -0.26817965362146      2.58995499551182
  H   -3.40755455025921      1.12468865481041      3.63732190266415
  H   1.96807398108520     -2.31904202013903      2.10434509766069
  H   0.39123564578425     -3.02506407292065      2.48756042020704
  H   1.67864245943052     -3.02007454672757      3.69867025484592
  H   -1.13735629243065     -2.00897374765858      4.20252694595682
  H   -0.61602899392120     -0.61022016488413      5.16302309263816
  H   0.25110526687164     -2.13814992340111      5.29059944974784
  H   2.69643081124390     -0.13247622993937      3.37697758901021
  H   2.30956702338944     -0.90155352084785      4.91398075059307
  H   1.57505411866788      0.65016907043597      4.49782906679011
  H   -0.09441775882404      0.07885707653136     -0.86417769792247
  H   1.07903220476912      1.38243278135312     -1.13612079332335
  H   -0.46103360239688      1.72977036838625     -0.35196775347731
  H   2.13882805931863      1.82296648666588      2.43423319831040
  H   0.89831910554819      2.76883218114783      1.60081794352726
  H   2.39579439222656      2.35742410017888      0.77077290106775
  H   1.78816067748814     -1.23292862199603      0.16166316012915
  H   2.82673929561861     -0.51128055302706      1.41048389561950
  H   2.79924765904734      0.16828483592047     -0.21369511305863
  H   -2.72829185527605      2.65724372755831      2.10389331496458
  H   -2.33669548076071      1.47555528319200      0.85554904118489
  H   -1.14914848902082      2.71363434694852      1.32458770612728
  H   0.07222003911589      2.52579249366755      3.59681012664908
  H   -0.51580224966569      1.37514613161208      4.80313527292709
  H   -1.55413165831962      2.69073636865209      4.26260390875664
  C   -4.37337859115913      0.04379181763277     -0.15800382544783
  C   -5.51161023847371      0.57989058880044      0.44187697671973
  C   -6.17714424811489     -0.17904858859484      1.39773140142035
  C   -5.75189115735663     -1.45567943941892      1.75675687298800
  C   -4.60709145113530     -1.97230948427715      1.15725010322560
  C   -3.89109162408213     -1.22326998038274      0.20678762158670
  C   -2.61899375925920     -1.71836684183550     -0.36295531709987
  O   -2.18848333137970     -2.94366810970607     -0.13462386352903
  F   -7.27717798164246      0.33732853250845      1.99456288862242
  H   -3.84066258053634      0.62002579749427     -0.91024675666162
  H   -5.88650226794652      1.56344561880678      0.17933412186637
  H   -6.31225281285644     -2.01907530821111      2.49557743797469
  H   -4.24066642426202     -2.95758854311960      1.42537529491424
  H   -2.30404389976971     -1.21415790532904     -1.28988331689621
  Ni  -1.21060846981961     -1.80201394232250      0.94498419525436
