# Supplementary material for: Neural Network Potential with Multiresolution Approach Enables Accurate Prediction of Reaction Free Energies in Solution
Source: J Am Chem Soc. 2025 Feb 17;147(8):6835–56. doi: 10.1021/jacs.4c17015 (PMC11869291; doi:10.1021/jacs.4c17015)
Supplement: Supplementary file 2 — ja4c17015_si_002.zip [file ja4c17015_si_002.zip › geometries/nickel/sys-PtBu3/l2_state/coord.xyz]

95
Coordinates from ORCA-job optimization
  C   -2.51745197728815      0.00333254842246      3.42239045703469
  C   -1.31049533816173      0.79267984934291      2.86832455448318
  P   -0.06320022063252     -0.50917419768853      2.15059807613259
  C   1.02288722119024     -1.04962957882889      3.66599011654103
  C   1.89675323407365     -2.23812105043451      3.23773544055769
  C   0.06077414595722     -1.57628963557560      4.75245023411400
  C   1.96962192453212     -0.00501958051888      4.28664327866283
  C   1.12241970119756      0.41453148007509      0.93036260369763
  C   0.41194159419808      0.56915004832487     -0.43055416249138
  C   1.61279987380785      1.79903874145029      1.39381017487009
  C   2.36030242114160     -0.46423004247607      0.65469043059990
  C   -1.83540556002044      1.69150026772529      1.73460089372601
  C   -0.78873382281900      1.72992733296642      3.97238892319248
  H   -2.27789883855587     -0.56177389200950      4.32285639817232
  H   -2.91008599643170     -0.68797794408299      2.67943493561797
  H   -3.31632116370481      0.71054801160909      3.67724366985128
  H   2.79254139255385     -1.93279498416415      2.70110440280691
  H   1.33494080198732     -2.91081227332548      2.60374824084908
  H   2.22158065560081     -2.79401505440097      4.12461530107166
  H   -0.67036927064619     -2.27916832173830      4.34131592325268
  H   -0.48118937125701     -0.77729980936423      5.25797237293788
  H   0.64492185524375     -2.10605820512763      5.51409200433633
  H   2.77071800603175      0.26881894785212      3.59718882738261
  H   2.44706468831280     -0.45908359669969      5.16476091827251
  H   1.47501375976678      0.90488084946399      4.61749461098900
  H   0.13208269711161     -0.40638090846096     -0.83637809555606
  H   1.10743226387483      1.04566013135622     -1.13267582911086
  H   -0.48233453958948      1.18680478254460     -0.37862863934630
  H   2.11164469677183      1.76903343240592      2.36223494661886
  H   0.80687183529747      2.53114750600388      1.44960362981290
  H   2.33860944635899      2.17480911029187      0.66130519404213
  H   2.08673564310016     -1.49866316141858      0.42827398444463
  H   3.06880345698115     -0.45795867528731      1.48328864274476
  H   2.88212536489045     -0.05862099944341     -0.22012297973401
  H   -2.71113028876314      2.23922922403572      2.10083591319196
  H   -2.15083974513448      1.11326952629668      0.87422165810270
  H   -1.09923356647940      2.42875684295527      1.41290996689749
  H   0.07894542890842      2.31152896596542      3.65500675876408
  H   -0.53910403245652      1.20597943897491      4.89535115862805
  H   -1.58799381603489      2.44117855154138      4.21586567245315
  C   -2.72523994775539     -4.51974199745629      2.77597972437845
  C   -2.42541216566216     -5.31881144537693      1.48521268372870
  P   -0.77160210731190     -4.56826622951397      0.78820788853906
  C   0.67027049768312     -5.49250632786481      1.71155346875060
  C   0.48457473044334     -5.22351512157677      3.22389064189455
  C   0.84606205758271     -7.02636210489512      1.59352028190944
  C   1.99558701108601     -4.87512243501143      1.20186679243615
  C   -0.50639023510422     -4.95852399460962     -1.10517824432304
  C   0.17002061833114     -6.30292542967609     -1.42263056843050
  C   0.38573824782102     -3.80808815003738     -1.62615633314020
  C   -1.80371058941385     -4.94183829697286     -1.93892069302552
  C   -3.62031418609795     -5.08979669075962      0.53572881164923
  C   -2.40544527249881     -6.82044404793098      1.81383284610448
  H   -2.75836962444524     -3.44465323894578      2.57322805102706
  H   -3.70372654734035     -4.82794690963453      3.16480729877587
  H   -1.99086006400113     -4.68770550525367      3.56313707386266
  H   0.13984536243570     -4.21701934128940      3.44948071375502
  H   1.43958827373950     -5.37550150461163      3.74013563358863
  H   -0.23340548136628     -5.92482705788133      3.65519527756971
  H   -0.03432902483135     -7.58662155028585      1.89675811329271
  H   1.66041853422855     -7.31078420315936      2.27297714046976
  H   1.13329893531650     -7.35540161809458      0.59916184920411
  H   1.94418103888949     -3.79809596534471      1.05047050288241
  H   2.29454628394462     -5.32435260243409      0.25299776716740
  H   2.79466418949599     -5.07647972014971      1.92519956977019
  H   -0.38199078364415     -7.14897156897910     -1.00444712327299
  H   0.18497697004094     -6.42665820741473     -2.51263208908497
  H   1.20474061891108     -6.35380579432703     -1.08487094611275
  H   1.33731084522202     -3.73583236222407     -1.09608547476973
  H   -0.13551378778359     -2.85297410491898     -1.53367125979613
  H   0.60758354339046     -3.98327356956054     -2.68663915171985
  H   -2.41402718319227     -4.06557592468875     -1.74314082132060
  H   -2.39221953561489     -5.84727768255646     -1.78074308955236
  H   -1.51067915935231     -4.92999928555900     -2.99671565939913
  H   -4.54047240258444     -5.21266582145625      1.12080203767354
  H   -3.64825824558650     -5.83084135187120     -0.26296701654992
  H   -3.61443272398701     -4.09493475680851      0.09561377974229
  H   -3.42166133951435     -7.12848177955865      2.09083472593419
  H   -2.10280743909968     -7.42247462092499      0.95193715269897
  H   -1.75782319135643     -7.06292901871456      2.65728414759805
  C   -4.44421622791280      0.53990321955299      0.03301897643616
  C   -5.68678662515163      0.96799182919127      0.49953454348741
  C   -6.43169390720927      0.10372308003357      1.29156842629720
  C   -5.97592415653571     -1.17106419664290      1.61300356562796
  C   -4.73054783011445     -1.57755802134265      1.14093061730559
  C   -3.92965830534446     -0.72570751736691      0.35969510617720
  C   -2.59148801392646     -1.13493598037682     -0.14570473236680
  O   -2.38026287378558     -2.40554905138106     -0.44855866381860
  F   -7.63992105496131      0.50926366987807      1.75407134213206
  H   -3.86278212261829      1.20199048730591     -0.60264251143484
  H   -6.08290925648504      1.94655021048584      0.24901539288388
  H   -6.59189544512435     -1.82375994804007      2.22303286539923
  H   -4.36329709442719     -2.56387547842717      1.39075415721815
  H   -2.13924775983753     -0.38622426604768     -0.80964231832738
  Ni  -1.18055736609765     -2.09318875326887      0.93661548214338
