# Supplementary material for: Neural Network Potential with Multiresolution Approach Enables Accurate Prediction of Reaction Free Energies in Solution
Source: J Am Chem Soc. 2025 Feb 17;147(8):6835–56. doi: 10.1021/jacs.4c17015 (PMC11869291; doi:10.1021/jacs.4c17015)
Supplement: Supplementary file 2 — ja4c17015_si_002.zip [file ja4c17015_si_002.zip › geometries/nickel/sys-PtBu3/free_lig/coord.xyz]

40
Coordinates from ORCA-job optimization
  C   -2.62057759678737     -0.06536008795842      3.28398011858250
  C   -1.44906581658815      0.78179573757655      2.73334373890879
  P   -0.13586977351059     -0.46391357365718      2.04914620159782
  C   0.91609120217271     -1.07117591493972      3.55487365875550
  C   1.65290268356469     -2.35293999137580      3.09850299975499
  C   -0.03050051666769     -1.52518738580513      4.68533150201663
  C   1.93656630942574     -0.08232292055566      4.14483521307719
  C   1.04863193288914      0.52981718388970      0.88616639841479
  C   0.34020612553364      0.63515721699352     -0.48511919909314
  C   1.47489338059427      1.93446575336276      1.34724576896154
  C   2.32155522359064     -0.30172310202827      0.62421832968376
  C   -2.04545450022506      1.58773026056236      1.56111124062850
  C   -0.98379816616879      1.77164514620391      3.81448922449342
  H   -2.35804614505054     -0.64244115635624      4.16934279221757
  H   -2.99139659655837     -0.76083591018040      2.52468168782307
  H   -3.44569572143948      0.60350943201287      3.56065871170731
  H   2.41525676249055     -2.16654578499134      2.34369104705751
  H   0.94956268791396     -3.08820465085574      2.69532689537623
  H   2.15298963672492     -2.80369449177625      3.96533756818354
  H   -0.79504283460516     -2.21858003751503      4.32176459305446
  H   -0.52546968076278     -0.69243172287591      5.18624963507933
  H   0.56103329323774     -2.05387623252395      5.44317291175630
  H   2.72284702200186      0.17529763025821      3.43332320696695
  H   2.42542759060689     -0.54225548151425      5.01423388877824
  H   1.46806010821814      0.84391874808365      4.48156330892674
  H   0.05697655905319     -0.35444709839250     -0.85708030076280
  H   1.03165146732779      1.08315353128407     -1.21031895868833
  H   -0.55485693894470      1.25482911357461     -0.46232048134100
  H   1.98523029373311      1.91725694361435      2.31189837315298
  H   0.62951964456314      2.62025050280758      1.42439371942537
  H   2.17062874620312      2.36094916205281      0.61207255844730
  H   2.08340939240211     -1.32307162114413      0.31197804939171
  H   2.98535982582917     -0.34724085761949      1.48848776546623
  H   2.88338939479519      0.17007994551472     -0.19142413333880
  H   -2.92059366776919      2.13883561521320      1.92706188989228
  H   -2.38297305282230      0.93530629653426      0.74997907994513
  H   -1.35070344420684      2.32173578682253      1.15098663886665
  H   -0.15618038190281      2.39691599086823      3.47464363772424
  H   -0.67361840225193      1.26981907925413      4.73264142369409
  H   -1.81634530560997      2.43823665858136      4.07723245541530
