# Supplementary material for: Neural Network Potential with Multiresolution Approach Enables Accurate Prediction of Reaction Free Energies in Solution
Source: J Am Chem Soc. 2025 Feb 17;147(8):6835–56. doi: 10.1021/jacs.4c17015 (PMC11869291; doi:10.1021/jacs.4c17015)
Supplement: Supplementary file 2 — ja4c17015_si_002.zip [file ja4c17015_si_002.zip › geometries/nickel/sys-DrewPhos/free_lig/coord.xyz]

106
Coordinates from ORCA-job optimization
  P   0.00724962467727      0.04736600784831     -2.04190925495498
  C   1.59998268165360      0.34575958047368     -1.14763004110569
  C   -0.52695841588313     -1.50929104172234     -1.19676212713397
  C   -1.06225739421534      1.27153503768741     -1.15937948205292
  C   6.41533150176266     -0.82152092241073     -0.51835274319259
  C   5.16063149256471     -1.06728600061352     -1.37320880122437
  C   4.81588003068648     -2.57282760803279     -1.30802639935119
  C   5.48697590448455     -0.67772681619371     -2.83151627971491
  C   3.94803083490071     -0.26280598158818     -0.88095321910212
  C   2.74467472277143     -0.32329697046861     -1.59623651728271
  C   -1.71310775905531     -2.11301017777978     -1.61984762851131
  C   -2.24269859203259     -3.22736323720162     -0.94853777814238
  C   -3.58015576091094     -3.82272959713902     -1.41285546720063
  C   -3.47586047648244     -4.23335248816461     -2.89808907503739
  C   -4.68512587432476     -2.75440836849795     -1.24985608001248
  C   -3.98369068922623     -5.06275460393466     -0.59744241602577
  C   -1.52779656289741     -3.73521275874003      0.14083553185995
  C   -0.31923686532411     -3.16518659146675      0.57751478611342
  C   0.41645009808307     -3.75790729280557      1.78787076743060
  C   1.72275594705282     -3.00557836775234      2.09952396291531
  C   -0.50023332243243     -3.67126445729935      3.02827188635261
  C   0.76356898702971     -5.23545138123746      1.50312549604660
  C   0.16401556331247     -2.04697919182405     -0.10168831197265
  C   -0.98011584316813      2.61486201494714     -1.56314451468974
  C   -1.63746154693191      3.62044357755395     -0.85209613344983
  C   -1.52103902611833      5.10705799741558     -1.22013603508430
  C   -2.92804539948626      5.69298278850350     -1.46927615198364
  C   -0.85058599103276      5.86048081302156     -0.04896123778296
  C   -0.67471080353562      5.32949627606461     -2.48456996372936
  C   -2.41297234495090      3.24525769871848      0.26166962879376
  C   -2.53578600030060      1.91671819368937      0.67223023956214
  C   -3.35833651417454      1.48661072309001      1.89498435943374
  C   -2.40997387096460      0.85195737187489      2.93828444290022
  C   -4.08992549465068      2.66715308310746      2.55422195336070
  C   -4.41065211482771      0.44191572366122      1.46043436780274
  C   -1.84179158870814      0.93642087482153     -0.05396477119998
  C   1.67270016018145      1.10960793543341      0.01982626993063
  C   2.85956156605089      1.20770248992292      0.75339480809070
  C   2.85753981915982      2.03512312547313      2.04726358656508
  C   4.23885591722237      2.07346724369368      2.72043213831468
  C   2.42699853248936      3.48453390960985      1.72760405990499
  C   1.84617016452595      1.41073334890012      3.03642627561283
  C   3.98368366993256      0.51270595921044      0.28796322683927
  H   6.26596109915417     -1.12965197288668      0.52156550806330
  H   7.25095366934258     -1.40390592810078     -0.91963574079610
  H   6.70868513141300      0.23348976043434     -0.52490575429971
  H   5.65924316279368     -3.17366205043057     -1.66708085112094
  H   4.59524124698101     -2.87477029730318     -0.27827923063491
  H   3.94319458434304     -2.81221888104037     -1.92284481786909
  H   6.34836042300812     -1.25086137908446     -3.19212969405768
  H   5.72976546214252      0.38771605381081     -2.90362032207879
  H   4.64740892714921     -0.87787109470001     -3.50304890365362
  H   2.68211143726971     -0.92326678196951     -2.50009934018374
  H   -2.24667601274366     -1.69051965135129     -2.46705956529756
  H   -2.69100722606737     -4.98393900395476     -3.03937498529921
  H   -3.24439930773108     -3.37881835020482     -3.54016286981708
  H   -4.42489353977328     -4.66174053139888     -3.23945693786404
  H   -4.46683494520322     -1.85547854830585     -1.83387360239940
  H   -4.78299392716447     -2.45686326185717     -0.20047713230414
  H   -5.65054037817395     -3.15021809641869     -1.58497126153599
  H   -4.93492790736894     -5.45411150874256     -0.97223726177714
  H   -3.23829591710204     -5.86070374617159     -0.67959954603019
  H   -4.11703665259347     -4.82498873544209      0.46296756343395
  H   -1.91437164496513     -4.59625331234210      0.67164694434556
  H   1.53807676314580     -1.95443074131052      2.34431872243509
  H   2.42180247357288     -3.03913641919684      1.25723941617902
  H   2.21399190435321     -3.46817427332430      2.96161080121696
  H   -1.43311864586887     -4.22289972089579      2.87918065362963
  H   0.00432868690330     -4.09164639668183      3.90555119463785
  H   -0.75570881787445     -2.62867960192373      3.24687178136842
  H   1.41133929384697     -5.31791603887267      0.62400107978032
  H   1.28917116111368     -5.67440776157665      2.35859691665095
  H   -0.13398996086777     -5.83292808981353      1.31744913928793
  H   1.07649966769276     -1.57017125111748      0.22317760680691
  H   -0.36926863996690      2.86277125779647     -2.42421988509118
  H   -2.85474231655361      6.75459475121393     -1.73056626916847
  H   -3.56588645486264      5.61002446564812     -0.58443201162997
  H   -3.42525440584096      5.17116438540133     -2.29374228296858
  H   -0.75740469502094      6.92645940749562     -0.28558421072279
  H   0.15184030349944      5.46329618634338      0.14320169410426
  H   -1.43176396160398      5.76918461722440      0.87351066304084
  H   -1.10534926937019      4.82110763160711     -3.35345671947813
  H   -0.62865871594456      6.39951125393472     -2.71112852703954
  H   0.35190521913329      4.97280452830061     -2.35236233824605
  H   -2.92737402040168      4.01974672226100      0.81702270285568
  H   -1.88910072439815     -0.01957623509004      2.52991059328662
  H   -2.97558618985805      0.52636431110247      3.81868583665086
  H   -1.65395424474085      1.57403674644273      3.26501999868403
  H   -3.38981196263870      3.42363002665383      2.92373184158198
  H   -4.78205325395814      3.15135724376449      1.85727208169838
  H   -4.67221891164541      2.30784908101804      3.40872060085552
  H   -5.00439939036471      0.12030388915786      2.32342949167074
  H   -3.94391716682254     -0.44595738091431      1.02425835761621
  H   -5.09232316130008      0.86380123664158      0.71434685512739
  H   -1.89168237457574     -0.09764258144678      0.26257899720759
  H   0.78384099190488      1.61482337359542      0.37444130972614
  H   4.57776934217926      1.07197287567438      3.00536889983971
  H   4.18812418892797      2.67857048726318      3.63142090948214
  H   4.99514497974619      2.51793910274642      2.06484455328069
  H   1.42648125996526      3.51996481066328      1.28662214082651
  H   3.12311601214997      3.94983777186037      1.02162341208870
  H   2.41225485531913      4.08688973632482      2.64286592716157
  H   2.13036851998356      0.38202245383902      3.28360064768441
  H   1.81487017102772      1.99026543830129      3.96612419903076
  H   0.83558510800331      1.38876725853779      2.61799050215645
  H   4.90529973039280      0.57174083896208      0.84935415997855
