# Supplementary material for: Neural Network Potential with Multiresolution Approach Enables Accurate Prediction of Reaction Free Energies in Solution
Source: J Am Chem Soc. 2025 Feb 17;147(8):6835–56. doi: 10.1021/jacs.4c17015 (PMC11869291; doi:10.1021/jacs.4c17015)
Supplement: Supplementary file 2 — ja4c17015_si_002.zip [file ja4c17015_si_002.zip › geometries/nickel/sys-DrewPhos/l2_state/coord.xyz]

227
Coordinates from ORCA-job optimization
  Ni  -0.02056663728886     -0.07088186924993     -1.56136196945409
  P   1.78734705066368     -0.17278871800705     -0.41283435394306
  P   -1.88414792004454     -0.14037359273673     -0.36855376065590
  O   -0.76165223581827      0.12660957201829     -3.30804773431305
  C   -4.42038146540137      3.20040031645691     -3.61660495788085
  C   2.04727265253029      1.35043832907542      0.59229157104471
  C   -3.43876460045712      2.08325619428547      0.46425069292538
  H   -3.21047836090943      1.77014027511597      1.47504859428656
  C   -5.05822116732278     -2.51298151194357     -1.57503185682452
  C   -4.31708052504402     -1.44192165262877     -1.07536896630399
  H   -4.81278958794111     -0.55569061520160     -0.70022392682337
  C   3.05146036093069      1.46335416647551      1.56293213080544
  H   3.65165442806982      0.59820637621007      1.80347946353383
  C   -2.03281847167373     -0.37894931987491      1.44978336257221
  C   1.42516797446031      3.67880258253529      0.95955562148698
  C   4.58766859459546     -2.70300426605298     -4.10364059725083
  C   -2.96222705431396     -3.68702392060164     -2.10945146622065
  C   -2.91602750394829     -1.49140297500835     -1.05453769197156
  C   -6.59333978809341     -2.51258478393057     -1.57800942039274
  C   1.15513127663097     -3.38107946345187      2.11900661709612
  C   2.44391447501470     -3.57979663896083      2.63067613617217
  H   2.59275112643910     -4.35362375924672      3.37666172548474
  C   0.97318170826394     -2.35495581443899      1.18077449358776
  H   -0.00641238657330     -2.15701085980480      0.76934496131214
  C   0.54332851695449      4.90458924338138      0.67949064097491
  C   -0.02686882437660      0.57177915022637      4.57245816579786
  C   2.05234153733856     -1.56865368513260      0.76234703244319
  C   -2.25194224788686     -2.60318967152868     -1.57119802470810
  H   -1.16599657838813     -2.60076261178147     -1.57792096950003
  C   3.29247358172302      2.67744853440935      2.21141686503705
  C   -1.14088576227678      0.00149121863919      3.68388918628557
  C   -2.29074492522561     -0.60350724193457      4.21081013980365
  H   -2.38805277857887     -0.69361208910427      5.28330493399493
  C   -2.18430108651916     -4.85204619826427     -2.73861787987245
  C   -4.03922457140105      2.85672451813386     -2.16856792279039
  C   1.15244815576658      1.60738863908010     -3.54441410193076
  C   -4.35832934968158     -3.62316649731880     -2.08567218991814
  H   -4.93065336735729     -4.44986276258263     -2.48839420483537
  C   -3.31947763278493     -1.09299392181513      3.39319948255288
  C   -0.33194702306041      0.41449158801374      6.07111101648930
  H   -1.25372564337275      0.93312651846906      6.35524149064604
  H   0.48682531672166      0.84623213871529      6.65565188206277
  H   -0.42582941887015     -0.63806053994723      6.35876257002822
  C   0.55287992434065      0.25975911831429     -3.39238192633579
  H   1.13468890284725     -0.56732153873315     -3.81936026760238
  C   -4.24066539280008      3.21240483323743      0.25285823717504
  C   4.55898143573713     -1.54566774292981     -3.09469461182288
  C   -3.22328873808962      1.74748650925373     -1.92217876931838
  H   -2.80562750983703      1.17335435641776     -2.74193480429151
  C   -3.17280353953273     -0.96521794532725      2.00919885609187
  H   -3.94789565389097     -1.34265193738800      1.35495602320952
  C   4.42888487275326      2.85146888587039      3.22979000873671
  C   -4.59233523399992     -1.74809719370391      3.94893171849636
  C   4.42743448673798      0.56559758097156     -1.24536777535702
  H   4.36345237649413      1.38388523528018     -0.54025149478187
  C   -1.02503447149377      0.10124757171381      2.28991825945889
  H   -0.14839304935612      0.56393750450883      1.85227549119279
  C   -4.79437176727594      3.96520838457322      1.47184699229384
  C   -2.93194506017372      1.35066228026846     -0.61076337091584
  C   3.34518181335960     -0.30145783852144     -1.38645561715468
  C   3.55281868648677     -2.83389322923325      2.20618283322995
  C   -7.10644900476973     -2.67155348847875     -3.02624459711220
  H   -6.76074357866084     -1.84146667071306     -3.65129943289771
  H   -8.20207852691824     -2.67876718345310     -3.04218918093582
  H   -6.75747797446975     -3.60394320899295     -3.47957864887454
  C   1.23582892097096      2.45468273073561      0.30389865468772
  H   0.45460642416300      2.34029410183560     -0.43807216875961
  C   5.60013190966488      0.38472964717342     -1.99285787594352
  C   3.42113264772563     -1.35282934899622     -2.30720121950883
  H   2.56862430520562     -2.01749641607081     -2.41073619342981
  C   -4.52847780895508      3.57917883648854     -1.06727634738314
  H   -5.15440852915751      4.44209399308599     -1.24504780597266
  C   2.47414378048719      3.76792714592353      1.88362208792955
  H   2.65273354301904      4.71722884919432      2.37699414796182
  C   0.92282129261294      4.03017485730875     -3.43181059546934
  H   0.32372246000107      4.92304456496504     -3.28827204501431
  C   3.33789236887546     -1.83790215739822      1.25198638605564
  H   4.17332373116956     -1.26853088644021      0.86827728982881
  C   -0.70315537618128      4.53661836752872     -0.14286813687425
  H   -0.44306521225729      4.15576673061539     -1.13143361572748
  H   -1.32756558723866      5.42502587264542     -0.28310308042750
  H   -1.30934767939276      3.78037355544083      0.36152683654071
  C   6.79707210477250      1.31024946922073     -1.72925649069881
  C   -1.21027561536491     -5.45771125786977     -1.70382074081759
  H   -0.48566500017657     -4.72012160287241     -1.34645884021377
  H   -0.64977223839580     -6.28403846726171     -2.15498409217787
  H   -1.75337191781709     -5.84633200024291     -0.83649298018310
  C   0.00337966388027     -4.27064522040353      2.61075648885845
  C   0.36545643624428      2.75680878179269     -3.35455231559159
  H   -0.68780180105708      2.63272692186830     -3.13456282402175
  C   -5.20142847567147      4.52107143856706     -3.72030198073455
  H   -6.15401582926632      4.47684009200309     -3.18221969828986
  H   -5.42590202795565      4.73210245095357     -4.77075963090413
  H   -4.62273289852061      5.36274668253974     -3.32486431853630
  C   1.29953201716964     -0.15874532539856      4.26726207959898
  H   1.21755166945419     -1.22778534393030      4.48524256492403
  H   2.10811308242813      0.25605962272982      4.88033062272156
  H   1.58781668226232     -0.05476355973191      3.22067592563146
  C   2.51783890111831      1.76709000361784     -3.83606705749369
  H   3.13838162455860      0.89149682153977     -3.99699113361768
  C   5.64008881618927     -0.66562997254311     -2.91712386888403
  H   6.53268349615600     -0.80885478686636     -3.50923396448709
  C   -1.37286726976408     -4.30954450816540     -3.93804556576460
  H   -2.03682505403968     -3.87299579590669     -4.69132165231970
  H   -0.80359613937314     -5.11963085213308     -4.40803123081589
  H   -0.66700724521313     -3.53377394789068     -3.62592962093138
  C   -5.30965963724005      2.05867109705462     -4.16273666099854
  H   -4.77818983928148      1.10220504903515     -4.15226820339089
  H   -5.61214771592466      2.26957634275443     -5.19484256318971
  H   -6.21475740601387      1.94979808369163     -3.55523524650075
  C   -3.11198556322933     -5.97114763580961     -3.23912668804619
  H   -3.71056422970970     -6.39306835163920     -2.42475001490455
  H   -2.51152165710994     -6.78037063530819     -3.66684203513244
  H   -3.79407657665141     -5.61581550323203     -4.01832473232908
  C   -7.17429846088077     -1.20933988323441     -1.00198300481573
  H   -6.87176885866008     -1.05533444321425      0.03940482946710
  H   -8.26774360989249     -1.25356357478978     -1.02729437870728
  H   -6.86069458504845     -0.33519762389528     -1.58219319111191
  C   5.16268364009379      1.52975898365839      3.51385345780860
  H   5.64322894312707      1.13002484275162      2.61552294487081
  H   4.48306004306810      0.76651582832767      3.90660501987667
  H   5.94647437533698      1.69764184869460      4.25925873438558
  C   -3.15296305309442      3.31870945046577     -4.48957201668762
  H   -2.50139514835057      4.12045947868264     -4.12579586408621
  H   -3.43071569014438      3.55101033271006     -5.52363899457083
  H   -2.57421398862246      2.39172553978752     -4.49986042441237
  C   -4.56452612945813     -1.87329242040683      5.48091452115582
  H   -4.50244214839569     -0.89432324377047      5.96743459384675
  H   -3.71826085661385     -2.48008579091769      5.82014401144133
  H   -5.48349373173208     -2.35792204757361      5.82576681025836
  C   -7.09677039386152     -3.69196060876057     -0.71647768192418
  H   -6.74126159368092     -4.65251423594819     -1.10107235331612
  H   -8.19225513555138     -3.71631119682469     -0.70686695482446
  H   -6.74705255747112     -3.59263122390849      0.31701785022135
  C   -5.81272671604422     -0.88894272807250      3.54738876431335
  H   -6.73716973036256     -1.34085390427130      3.92433331955805
  H   -5.90020482355100     -0.79990885130355      2.46007756580472
  H   -5.73131425731522      0.12152578972363      3.96144598584033
  C   0.12268514964111      2.07785210632738      4.26020048799214
  H   0.40680847456379      2.25052603410713      3.22016052206706
  H   0.89588466577025      2.52393340235464      4.89390917185886
  H   -0.81854168401497      2.60661731860481      4.44891543974738
  C   5.44820811453992      3.86464878107906      2.66152652986193
  H   6.27761631138167      4.00518065378497      3.36367468997148
  H   4.98644792145086      4.84045690728444      2.48348022747064
  H   5.85961644778633      3.50792622584065      1.71145347562193
  C   3.40428205639113     -2.55409843033377     -5.08585139543746
  H   2.44062855450690     -2.58719365447495     -4.56901415102040
  H   3.41831496192965     -3.36689340446193     -5.82049566326674
  H   3.46451183739571     -1.60299712414110     -5.62522106955826
  C   -4.74932437077569     -3.16382647702988      3.34992725645351
  H   -3.90127950969157     -3.79844929794349      3.62525866603061
  H   -4.80757248536563     -3.13931782015095      2.25762178338271
  H   -5.66570513339299     -3.63172487559174      3.72636682764148
  C   0.36877132712958     -5.75589681409981      2.39762655553806
  H   0.52925110211433     -5.96471040383483      1.33444331538188
  H   -0.44584965858743     -6.39750329237808      2.75146741008354
  H   1.27608895022248     -6.03973487233777      2.93889918884326
  C   7.23133478294931      1.13688743278445     -0.25519370878653
  H   6.42843474559745      1.41634446557577      0.43280441021779
  H   8.09883361104301      1.76914063223312     -0.03512724134303
  H   7.50274347823025      0.09583025816472     -0.04949746788181
  C   4.45427133199836     -4.03993943216435     -3.34073595348201
  H   5.28183590151138     -4.16851628032510     -2.63492927320516
  H   4.46823054580901     -4.88128550142595     -4.04269531981383
  H   3.51869422718674     -4.08834279758799     -2.77565243725685
  C   4.94147994015892     -3.10798915767016      2.80016661265524
  C   -1.30687148803317     -3.98776998735629      1.86237119206220
  H   -1.66378823151205     -2.97436707271036      2.04470587831855
  H   -2.08280509034511     -4.67828758843096      2.20814401551361
  H   -1.19857320538265     -4.12285003078678      0.78416418743448
  C   -0.23191811518681     -4.00011609352389      4.11353598027405
  H   0.66366700088714     -4.20617973807747      4.70833807128971
  H   -1.04228173665198     -4.63480428484625      4.49057063057370
  H   -0.51589040035386     -2.95508910006054      4.27236959898106
  C   6.39065741023931      2.77988824232801     -1.97040774227983
  H   6.12955739669667      2.94042385955877     -3.02093540055607
  H   7.22260093910083      3.44806020052822     -1.72125834748708
  H   5.52896333408226      3.07204854669667     -1.36320316350933
  C   1.37689874081989      5.94702879463115     -0.09957121375862
  H   2.25454367351225      6.26079121962088      0.47525523879966
  H   0.77290019271796      6.83756984632784     -0.30850264261941
  H   1.72639179275755      5.54070714608650     -1.05341016292173
  C   3.86646647289696      3.38199421984525      4.56596015710395
  H   3.17009274788050      2.66191984622985      5.00654615152292
  H   3.33508322449041      4.32930606487068      4.43800180243516
  H   4.68160541810595      3.54783675759533      5.27893515509071
  C   -5.62499311870222      5.19621107302613      1.07366495029141
  H   -6.49602426346702      4.92211361273350      0.46948886672937
  H   -5.02774191845726      5.91833393307478      0.50707529059772
  H   -5.99046706879558      5.69902030796243      1.97488871885817
  C   0.06650105469767      5.52074803992358      2.01319988234611
  H   -0.49240220178964      4.78739765182801      2.60291222438147
  H   -0.59242810654085      6.37324932461875      1.81537595922497
  H   0.89900190124099      5.88282992071655      2.62327847189562
  C   -5.69462020135037      3.00401788219064      2.28158901942892
  H   -6.09945477164678      3.51251198784559      3.16400862051668
  H   -5.13728497844759      2.12674253382133      2.62261016271461
  H   -6.53444190392002      2.65248763354861      1.67275608360578
  C   5.89068218332401     -2.73595460787751     -4.91997783721680
  H   6.03156919669723     -1.81332347176809     -5.49269446584102
  H   5.85656702307320     -3.56822144484676     -5.63025093329418
  H   6.76733478951199     -2.88029486082795     -4.28009186456875
  C   -3.62706372576692      4.43995417875307      2.36543704690903
  H   -2.97355611173083      5.12591949467979      1.81933703729980
  H   -3.01597637771587      3.60257862510790      2.71638436746234
  H   -4.01528112927020      4.96381918741421      3.24614007486321
  C   7.99980478982292      0.98591170949093     -2.63040046359275
  H   8.36416197600192     -0.03370139734879     -2.46812534292981
  H   8.82192434400607      1.67338898697720     -2.40698271171784
  H   7.75015974612346      1.09680245432375     -3.69074169385191
  C   6.04106575938617     -2.27975148314567      2.11105993299960
  H   5.88505619415196     -1.20467662387196      2.24126271071026
  H   6.09111000788491     -2.48890632027055      1.03716450906036
  H   7.01382298100352     -2.52770494133144      2.54764044012262
  C   4.91417878288952     -2.74023871991324      4.30046757966314
  H   5.89291164146953     -2.92318465516344      4.75826929344917
  H   4.16988061386499     -3.33195361335757      4.84234047846060
  H   4.66530687429525     -1.68218912797313      4.43383325732395
  C   5.29393137509771     -4.60276327148950      2.64084692477988
  H   5.31118993771792     -4.88647837200313      1.58326437882321
  H   4.57304533351912     -5.24786882063656      3.15113383367738
  H   6.28316975219316     -4.80479913022187      3.06614498624690
  C   3.09188071678121      3.03649883865177     -3.89924253896620
  H   4.14703172164065      3.17121463812071     -4.10834325423857
  C   2.28496429987189      4.14750907265367     -3.68455686065798
  F   2.84037728808600      5.38697482813206     -3.71856550856536
