# Supplementary material for: Neural Network Potential with Multiresolution Approach Enables Accurate Prediction of Reaction Free Energies in Solution
Source: J Am Chem Soc. 2025 Feb 17;147(8):6835–56. doi: 10.1021/jacs.4c17015 (PMC11869291; doi:10.1021/jacs.4c17015)
Supplement: Supplementary file 2 — ja4c17015_si_002.zip [file ja4c17015_si_002.zip › geometries/nickel/sys-DrewPhos/l1_state/coord.xyz]

121

Ni    -0.473530    0.192793   -3.146775
P      0.220158   -0.132547   -1.152488
O     -1.455428    0.832901   -4.584375
C     -0.377715   -1.718935   -0.447302
C      0.291757   -2.375096    0.589398
H      1.265847   -2.018232    0.893982
C     -2.269577   -3.232129   -0.215244
C      0.195650    4.712381    1.043555
C      4.302299   -0.395400   -1.507901
C      4.719146   -0.100120   -0.202441
H      5.782407   -0.099574    0.015267
C      2.926900   -0.382368   -1.772118
H      2.551768   -0.590632   -2.767908
C     -3.676299   -3.711741   -0.598269
C      2.008510   -0.088939   -0.759153
C     -0.299351   -3.460335    1.244656
C     -2.685452    1.875263   -2.734842
C     -1.513066    1.733212   -3.624905
H     -0.897346    2.640896   -3.720578
C     -0.419747    3.304974    1.023025
C      0.391707   -4.188062    2.406790
C     -1.429514    0.687262    0.992782
H     -1.797683   -0.329791    0.988893
C     -0.465960    1.070249    0.061029
C      3.823152    0.200970    0.833729
C     -1.643845   -2.156952   -0.856456
H     -2.146447   -1.619565   -1.653002
C     -1.906222    1.587828    1.952694
C      0.022807    2.380981    0.070881
H      0.777372    2.668232   -0.654980
C     -1.575639   -3.863743    0.826558
H     -2.049496   -4.697176    1.334979
C     -4.798348    1.065815   -1.846476
H     -5.624112    0.362268   -1.841568
C      2.458633    0.203981    0.534179
H      1.731388    0.437781    1.299684
C     -4.282195   -2.875743   -1.738733
H     -4.372488   -1.821092   -1.461548
H     -5.284625   -3.248291   -1.972177
H     -3.681794   -2.938466   -2.652402
C     -2.910114    1.081170    2.998558
C      5.347777   -0.712999   -2.587079
C     -3.738656    0.944829   -2.741851
H     -3.711779    0.127525   -3.454748
C     -2.720272    2.935032   -1.815231
H     -1.908785    3.654624   -1.803826
C     -1.387897    2.888445    1.951218
H     -1.735415    3.590961    2.695447
C      1.768605   -3.583048    2.734006
H      1.688126   -2.531960    3.031605
H      2.452848   -3.644703    1.881369
H      2.220879   -4.131747    3.566084
C     -0.494847   -4.083514    3.667723
H     -0.020963   -4.601553    4.508892
H     -1.479400   -4.532636    3.508096
H     -0.644157   -3.035937    3.950502
C     -0.059992    5.409923   -0.310132
H      0.355741    4.838738   -1.145609
H      0.402751    6.402968   -0.318758
H     -1.134016    5.535052   -0.484528
C      6.303344    0.490439   -2.742977
H      5.752674    1.386041   -3.049303
H      7.060346    0.276128   -3.505498
H      6.823818    0.717578   -1.807894
C     -2.222495   -0.021548    3.838229
H     -1.918575   -0.868775    3.215260
H     -2.907216   -0.396424    4.607417
H     -1.328206    0.369287    4.335307
C      1.718917    4.586090    1.277704
H      1.923578    4.094627    2.235198
H      2.185272    5.577538    1.295113
H      2.202007    3.999862    0.490541
C      4.350357    0.519721    2.239655
C      4.703415   -0.999272   -3.953932
H      4.030621   -1.862067   -3.911737
H      5.484753   -1.221855   -4.687450
H      4.135472   -0.138520   -4.321889
C      6.154308   -1.959426   -2.159453
H      6.675567   -1.798373   -1.211041
H      6.905150   -2.202695   -2.919225
H      5.494941   -2.825507   -2.039528
C     -4.148178    0.481689    2.297123
H     -4.690228    1.240884    1.729407
H     -4.831873    0.060128    3.042537
H     -3.872569   -0.321069    1.606859
C     -4.603001   -3.592338    0.632245
H     -4.243425   -4.196469    1.470306
H     -5.612955   -3.933438    0.379523
H     -4.667053   -2.552301    0.969235
C      0.586960   -5.673985    2.033731
H      1.213225   -5.769671    1.140650
H     -0.368160   -6.167230    1.830004
H      1.075295   -6.211085    2.854371
C     -3.606963   -5.185946   -1.052793
H     -2.954392   -5.291306   -1.925824
H     -4.605294   -5.545764   -1.325241
H     -3.219768   -5.835434   -0.261893
C     -0.392273    5.594407    2.157590
H     -1.471962    5.731776    2.037266
H      0.075453    6.583619    2.126748
H     -0.208562    5.169689    3.149851
C     -3.380809    2.197455    3.944729
H     -2.551137    2.618202    4.522425
H     -4.109542    1.795198    4.655660
H     -3.864276    3.011459    3.394438
C      3.211676    0.783687    3.240396
H      2.554805   -0.086562    3.343831
H      2.598906    1.641321    2.943774
H      3.635347    1.001697    4.225825
C      5.181457   -0.675988    2.754966
H      5.565059   -0.466223    3.759515
H      6.036987   -0.884430    2.105991
H      4.566749   -1.581253    2.804851
C      5.239298    1.781198    2.172322
H      4.662448    2.640757    1.814515
H      6.089135    1.639981    1.497929
H      5.633376    2.021984    3.165957
C     -3.764780    3.061010   -0.903534
H     -3.790238    3.861757   -0.173030
C     -4.789914    2.124751   -0.943317
F     -5.816377    2.241552   -0.061497
