# Supplementary material for: Neural Network Potential with Multiresolution Approach Enables Accurate Prediction of Reaction Free Energies in Solution
Source: J Am Chem Soc. 2025 Feb 17;147(8):6835–56. doi: 10.1021/jacs.4c17015 (PMC11869291; doi:10.1021/jacs.4c17015)
Supplement: Supplementary file 2 — ja4c17015_si_002.zip [file ja4c17015_si_002.zip › geometries/nickel/sys-PCy3/l1_state/coord.xyz]

67

Ni    -0.323479    0.513281   -1.994948
O     -1.700627    0.815810   -3.208679
P      0.771976    0.222069   -0.161370
C      2.480869   -0.480996   -0.433114
C      3.220511   -1.026798    0.799181
C      4.662299   -1.417565    0.440173
C      4.691678   -2.435817   -0.707368
C      3.939304   -1.908807   -1.937090
C      2.499842   -1.505751   -1.585457
C      1.069708    1.761606    0.850317
C     -0.274726    2.396624    1.257775
C     -0.068324    3.682858    2.068532
C      0.787133    4.695585    1.298244
C      2.126256    4.075371    0.882208
C      1.924051    2.784024    0.076046
C     -0.219902   -0.888338    0.971239
C     -0.361026   -2.306214    0.385123
C     -1.366658   -3.139869    1.191405
C     -0.998115   -3.181834    2.679796
C     -0.850856   -1.765603    3.250936
C      0.179215   -0.946566    2.457057
C     -3.018711    0.350070   -1.196782
C     -3.393759   -0.939206   -1.611689
C     -4.209764   -1.736135   -0.813839
C     -4.642507   -1.236956    0.412036
C     -4.297926    0.035578    0.853811
C     -3.492343    0.827658    0.036681
H      3.039359    0.395100   -0.791300
H      3.217833   -0.288854    1.608910
H      2.696275   -1.914154    1.173205
H      5.214967   -0.515898    0.140629
H      5.170737   -1.821320    1.323717
H      5.726649   -2.682129   -0.972071
H      4.220343   -3.370146   -0.370337
H      4.469142   -1.032148   -2.335901
H      3.931987   -2.662380   -2.733264
H      1.998644   -1.086522   -2.467794
H      1.933009   -2.398864   -1.298185
H      1.613126    1.474023    1.760718
H     -0.840859    2.625398    0.345713
H     -0.880732    1.688979    1.831681
H     -1.041185    4.118591    2.325611
H      0.427314    3.434679    3.017922
H      0.242881    5.014442    0.398032
H      0.953846    5.594838    1.902847
H      2.713104    4.789884    0.293043
H      2.715895    3.849319    1.782094
H      1.420845    3.017545   -0.872687
H      2.899938    2.359031   -0.180709
H     -1.215066   -0.426913    0.917662
H     -0.673826   -2.246286   -0.663879
H      0.614666   -2.808052    0.403718
H     -2.364816   -2.700623    1.076871
H     -1.419881   -4.155330    0.780667
H     -1.753867   -3.742804    3.242183
H     -0.046991   -3.719511    2.804001
H     -1.823535   -1.255597    3.206732
H     -0.560595   -1.805862    4.307637
H      0.256505    0.059365    2.881037
H      1.165287   -1.409979    2.564833
H     -3.035452   -1.302440   -2.569066
H     -4.509035   -2.732408   -1.122001
H     -4.662000    0.390022    1.812309
H     -3.216967    1.827045    0.361978
C     -2.109748    1.188988   -2.011305
H     -2.156985    2.266059   -1.786206
F     -5.419576   -2.017979    1.199880
