# Supplementary material for: Neural Network Potential with Multiresolution Approach Enables Accurate Prediction of Reaction Free Energies in Solution
Source: J Am Chem Soc. 2025 Feb 17;147(8):6835–56. doi: 10.1021/jacs.4c17015 (PMC11869291; doi:10.1021/jacs.4c17015)
Supplement: Supplementary file 2 — ja4c17015_si_002.zip [file ja4c17015_si_002.zip › geometries/nickel/sys-PCy3/l2_state/coord.xyz]

119

Ni     0.115186   -0.673346    0.645015
O     -0.055395   -2.342856    1.484708
P     -1.981241   -0.640970   -0.150111
P      1.343944    1.074978    0.236477
C     -2.151739   -1.904802   -1.524006
C     -1.135260   -1.554727   -2.630530
C     -1.119376   -2.590351   -3.761341
C     -0.855354   -3.995837   -3.209683
C     -1.906470   -4.363019   -2.155945
C     -1.945327   -3.342461   -1.009579
C     -3.083128   -1.300199    1.204817
C     -4.578817   -1.455484    0.887303
C     -5.297902   -2.206125    2.019102
C     -5.088131   -1.509867    3.370635
C     -3.595000   -1.332956    3.679926
C     -2.871302   -0.582072    2.552819
C     -2.761323    0.900333   -0.882256
C     -3.984509    0.728502   -1.802068
C     -4.410203    2.077037   -2.406060
C     -4.680416    3.129286   -1.323226
C     -3.467939    3.293932   -0.397929
C     -3.052108    1.947764    0.209583
C      0.587789    2.446999   -0.816601
C      1.143977    3.876130   -0.657812
C      0.328879    4.879744   -1.489871
C      0.269867    4.484053   -2.969942
C     -0.274740    3.060108   -3.135035
C      0.539914    2.057807   -2.306188
C      1.786441    2.001431    1.802413
C      2.745851    1.228709    2.723449
C      3.035638    2.016655    4.009445
C      1.742837    2.370093    4.755528
C      0.778403    3.139756    3.844654
C      0.489424    2.358138    2.556466
C      3.001771    0.621120   -0.497011
C      2.879294   -0.336653   -1.700290
C      4.260399   -0.847023   -2.135711
C      5.219373    0.310599   -2.440824
C      5.339940    1.252015   -1.235139
C      3.962936    1.781088   -0.806216
C      2.323244   -2.615001    1.036191
C      2.113939   -3.491776   -0.044026
C      3.177890   -4.147854   -0.658463
C      4.466086   -3.930011   -0.180670
C      4.716049   -3.078505    0.889473
C      3.639745   -2.425128    1.490598
H     -3.162764   -1.839232   -1.944670
H     -1.349718   -0.559462   -3.037491
H     -0.134827   -1.500215   -2.180620
H     -2.087858   -2.580766   -4.281606
H     -0.359241   -2.315785   -4.502684
H     -0.850695   -4.733598   -4.020862
H      0.143377   -4.019174   -2.750188
H     -2.893777   -4.408024   -2.638264
H     -1.710202   -5.361999   -1.748381
H     -2.752742   -3.609168   -0.319875
H     -1.018199   -3.388380   -0.429250
H     -2.659532   -2.302834    1.341300
H     -5.036792   -0.465277    0.772189
H     -4.719323   -1.982191   -0.063432
H     -6.367993   -2.290623    1.793530
H     -4.903103   -3.230419    2.074453
H     -5.569540   -0.521315    3.343183
H     -5.579391   -2.076736    4.170578
H     -3.463300   -0.800537    4.629740
H     -3.131285   -2.321600    3.803528
H     -3.252560    0.443976    2.503955
H     -1.799238   -0.519237    2.765655
H     -1.950935    1.296943   -1.504692
H     -3.763481    0.027143   -2.612241
H     -4.821743    0.305768   -1.236366
H     -3.612385    2.438195   -3.070023
H     -5.299391    1.937363   -3.032645
H     -4.944532    4.089284   -1.782573
H     -5.547659    2.815543   -0.724733
H     -2.628197    3.708436   -0.970612
H     -3.689796    4.011580    0.401088
H     -2.179187    2.070256    0.860667
H     -3.868293    1.588107    0.846851
H     -0.446286    2.470054   -0.453966
H      1.121410    4.186420    0.390449
H      2.191647    3.910551   -0.975999
H     -0.692864    4.927154   -1.088317
H      0.756130    5.883643   -1.379054
H     -0.346036    5.196969   -3.531049
H      1.281274    4.534102   -3.398165
H     -1.323947    3.035456   -2.814062
H     -0.262435    2.763874   -4.190951
H      0.137574    1.046432   -2.420874
H      1.560323    2.036910   -2.704061
H      2.287884    2.933525    1.515682
H      2.299142    0.263902    2.982578
H      3.685758    1.012994    2.205121
H      3.704047    1.435881    4.656340
H      3.569875    2.943053    3.754284
H      1.255830    1.443247    5.091041
H      1.967776    2.954036    5.655944
H     -0.160161    3.351974    4.370686
H      1.222503    4.111511    3.584993
H     -0.038255    1.425413    2.799230
H     -0.183434    2.936622    1.913016
H      3.445610    0.025002    0.310975
H      2.233234   -1.178160   -1.436278
H      2.410949    0.175862   -2.546225
H      4.682249   -1.460997   -1.332775
H      4.155487   -1.500903   -3.009925
H      6.206239   -0.075936   -2.722370
H      4.843896    0.879495   -3.304077
H      5.791992    0.705950   -0.395121
H      6.008224    2.090721   -1.465245
H      4.065506    2.440255    0.062945
H      3.553291    2.390972   -1.620185
H      1.101287   -3.654346   -0.394598
H      3.021855   -4.825113   -1.492153
H      5.733957   -2.938581    1.238525
H      3.820107   -1.762339    2.333059
C      1.190923   -1.923148    1.696724
H      1.425984   -1.548547    2.703097
F      5.506961   -4.565772   -0.776498
