# Supplementary material for: Neural Network Potential with Multiresolution Approach Enables Accurate Prediction of Reaction Free Energies in Solution
Source: J Am Chem Soc. 2025 Feb 17;147(8):6835–56. doi: 10.1021/jacs.4c17015 (PMC11869291; doi:10.1021/jacs.4c17015)
Supplement: Supplementary file 2 — ja4c17015_si_002.zip [file ja4c17015_si_002.zip › geometries/nickel/sys-PCy3/free_lig/coord.xyz]

52

P     -0.023017   -0.128826   -1.080013
C     -1.411039   -0.893444   -0.068757
C      1.496166   -1.053653   -0.465056
C      0.207695    1.584065   -0.302858
C     -3.970803   -2.419175    0.102828
C     -2.635028   -3.043849    0.524279
C     -1.451368   -2.424148   -0.234702
C      1.765060   -1.053147    1.048725
C      2.988926   -1.913961    1.400019
C      4.233685   -1.449373    0.632336
C      3.976865   -1.432080   -0.880470
C      2.746538   -0.582955   -1.233963
C     -0.321093    1.796830    1.127550
C      0.011166    3.206717    1.641150
C     -0.539409    4.288137    0.702798
C     -0.031118    4.084210   -0.730219
C     -0.347571    2.672376   -1.244396
C     -2.757851   -0.281019   -0.504761
C     -3.938032   -0.894161    0.262103
H     -4.167608   -2.665919   -0.950228
H     -4.793909   -2.848423    0.686816
H     -2.652574   -4.128874    0.364627
H     -2.488257   -2.886477    1.602390
H     -0.518615   -2.873933    0.121122
H     -1.533230   -2.671291   -1.303054
H     -1.259282   -0.673677    0.995518
H      1.308510   -2.091943   -0.774525
H      1.952429   -0.024305    1.381527
H      0.885214   -1.408063    1.597109
H      3.173178   -1.882962    2.480981
H      2.776650   -2.962316    1.145906
H      4.501415   -0.435531    0.963366
H      5.089868   -2.093412    0.866477
H      3.811982   -2.461234   -1.229858
H      4.858592   -1.055796   -1.413429
H      2.557728   -0.617804   -2.313241
H      2.956301    0.467102   -0.985750
H      1.299532    1.713068   -0.272381
H     -1.410680    1.669258    1.139714
H      0.088716    1.046523    1.809234
H     -0.389349    3.339486    2.653846
H      1.102755    3.314349    1.716967
H     -1.637876    4.239966    0.705812
H     -0.267041    5.285957    1.067494
H     -0.464939    4.835860   -1.400970
H      1.057929    4.234823   -0.750514
H     -1.436942    2.553926   -1.332235
H      0.059712    2.534499   -2.252325
H     -2.893079   -0.456586   -1.581042
H     -2.749311    0.805962   -0.368176
H     -3.845304   -0.642026    1.328151
H     -4.880101   -0.452440   -0.084928
