# Supplementary material for: Neural Network Potential with Multiresolution Approach Enables Accurate Prediction of Reaction Free Energies in Solution
Source: J Am Chem Soc. 2025 Feb 17;147(8):6835–56. doi: 10.1021/jacs.4c17015 (PMC11869291; doi:10.1021/jacs.4c17015)
Supplement: Supplementary file 2 — ja4c17015_si_002.zip [file ja4c17015_si_002.zip › geometries/nickel/sys-BrettPhos/free_lig/coord.xyz]

91

C     -4.746231   -4.923805   -0.609589
O     -4.540300   -3.698544   -1.297161
C     -3.321860   -3.077813   -1.158138
C     -2.289467   -3.606445   -0.395526
C     -1.095449   -2.894295   -0.273777
C     -0.952384   -1.664007   -0.901671
C     -1.984187   -1.103163   -1.713396
C     -3.178190   -1.844386   -1.848112
C     -4.377506   -1.448505   -2.662525
C     -4.552623   -1.974278   -3.960660
C     -5.741580   -1.698015   -4.647362
C     -6.763922   -0.934354   -4.084172
C     -6.575038   -0.433128   -2.792240
C     -5.405217   -0.679697   -2.070289
C     -5.282888   -0.170648   -0.637536
C     -6.075040   -1.084870    0.316368
C     -5.720294    1.293127   -0.468040
C     -8.055022   -0.679744   -4.844559
C     -8.318231    0.821575   -5.051288
C     -9.249783   -1.354693   -4.147750
C     -3.516745   -2.893881   -4.601676
C     -3.222550   -2.565771   -6.074908
C     -3.958449   -4.366100   -4.481836
P     -1.582502    0.648428   -2.241399
C     -0.144344    0.366487   -3.433440
C      0.327122    1.682434   -4.080725
C      1.632259    1.466274   -4.863134
C      1.482089    0.351533   -5.907470
C      1.013307   -0.957029   -5.256530
C     -0.294497   -0.753721   -4.476628
C     -2.995769    1.387994   -3.238172
C     -2.944789    2.922507   -3.046721
C     -4.177291    3.604084   -3.660371
C     -4.352010    3.240186   -5.140103
C     -4.404256    1.719034   -5.318044
C     -3.159567    1.044431   -4.725188
O      0.181621   -0.904061   -0.766454
C      1.212235   -1.357467    0.097902
H     -4.051307   -5.700546   -0.953134
H     -4.638729   -4.798329    0.475089
H     -5.768532   -5.227034   -0.839796
H     -2.394896   -4.555036    0.115179
H     -0.295571   -3.306043    0.328471
H     -5.883222   -2.099755   -5.647165
H     -7.364048    0.154001   -2.331906
H     -4.227984   -0.231392   -0.353729
H     -7.145786   -1.040489    0.085392
H     -5.938600   -0.770885    1.357357
H     -5.752407   -2.123820    0.216206
H     -5.166081    1.960095   -1.134597
H     -6.788526    1.424380   -0.670824
H     -5.540697    1.619292    0.561906
H     -7.943499   -1.138663   -5.835572
H     -8.432613    1.337278   -4.091531
H     -9.238694    0.976027   -5.625037
H     -7.493886    1.297020   -5.591193
H     -9.415725   -0.924733   -3.153685
H    -10.167674   -1.217357   -4.730112
H     -9.077595   -2.428628   -4.024016
H     -2.584479   -2.779816   -4.041558
H     -4.092451   -2.760191   -6.711263
H     -2.404713   -3.197010   -6.438770
H     -2.930762   -1.522404   -6.216565
H     -4.149965   -4.635820   -3.442312
H     -4.880853   -4.533736   -5.050080
H     -3.187763   -5.032844   -4.885055
H      0.650474    0.055378   -2.747518
H      0.471145    2.449707   -3.310608
H     -0.435753    2.066132   -4.767962
H      2.430815    1.193349   -4.158691
H      1.940872    2.402372   -5.344517
H      2.429173    0.197716   -6.438910
H      0.743869    0.662391   -6.660741
H      1.792470   -1.317197   -4.569366
H      0.879077   -1.736008   -6.017414
H     -0.586918   -1.684485   -3.980039
H     -1.091940   -0.506859   -5.182178
H     -3.892961    1.038325   -2.724136
H     -2.875231    3.161902   -1.979742
H     -2.037099    3.325250   -3.515767
H     -5.072017    3.282810   -3.108822
H     -4.103180    4.691551   -3.536458
H     -5.260340    3.706243   -5.541535
H     -3.507060    3.645486   -5.715601
H     -4.501716    1.456115   -6.379076
H     -5.291716    1.323567   -4.811988
H     -3.234213   -0.033593   -4.847223
H     -2.278498    1.377381   -5.284681
H      0.846965   -1.486155    1.124304
H      1.643519   -2.303772   -0.251908
H      1.979500   -0.582318    0.078998
