# Supplementary material for: Neural Network Potential with Multiresolution Approach Enables Accurate Prediction of Reaction Free Energies in Solution
Source: J Am Chem Soc. 2025 Feb 17;147(8):6835–56. doi: 10.1021/jacs.4c17015 (PMC11869291; doi:10.1021/jacs.4c17015)
Supplement: Supplementary file 2 — ja4c17015_si_002.zip [file ja4c17015_si_002.zip › geometries/nickel/sys-BrettPhos/l2_state/coord.xyz]

197
Coordinates from ORCA-job optimization
  C   5.73922365352413      4.52636777414614     -6.36987462086154
  O   5.37509262993219      4.14873727808440     -5.05063046290893
  C   4.06003630353241      4.27976337278913     -4.67950211521421
  C   3.09525307616897      4.81650748911923     -5.52124334251879
  C   1.80517330602696      5.00882109307294     -5.03310864499143
  C   1.49163252514515      4.63810488601865     -3.73314202644123
  C   2.44319161601662      4.04177893747088     -2.85408366902373
  C   3.75859647434137      3.88497819602808     -3.34761856158606
  C   4.96237147264673      3.40169009902881     -2.58989582615933
  C   5.89291649269683      4.32067185724064     -2.04559950135628
  C   7.08253729127700      3.80748214331851     -1.50027612226531
  C   7.37293715203394      2.44996119444613     -1.43911376284156
  C   6.44844287055962      1.56457289305186     -1.99841699772084
  C   5.27691654863331      2.01493951761993     -2.60718189832248
  C   4.43046825579006      1.00545528699677     -3.38142463988206
  C   4.46860670413514     -0.42784992286350     -2.82271040609798
  C   4.90210431977948      0.94190690657721     -4.85088974408342
  C   8.65892382632066      1.95554215624507     -0.79904944573785
  C   9.49785078217739      1.10823239006255     -1.77032169594460
  C   8.37115382737410      1.18072697563067      0.49888595280472
  C   5.82118664037617      5.86390477762950     -1.99512050497566
  C   4.65598368968697      6.61591302227509     -2.65330944473346
  C   5.95240822047115      6.38995920796858     -0.54637713602319
  P   1.64716669358866      3.54268264376841     -1.21404171343497
  C   1.09373996442232      5.25317581370489     -0.57356946918490
  C   -0.38304136453173      5.19201737301876     -0.14420936626282
  C   -0.92471490316154      6.57649123241267      0.23133801624992
  C   -0.07468078672519      7.22248489422615      1.33161655901140
  C   1.39670918741079      7.28458793346126      0.90827669118717
  C   1.94552917679364      5.89923170287604      0.52785477746086
  C   2.79005465052647      2.85092907731091      0.10959750470654
  C   4.13273076589439      3.43158218084982      0.57415778610756
  C   4.51957480552555      2.81641956235507      1.92939759631273
  C   4.62852529527952      1.29003023020163      1.83087477322336
  C   3.34193823461681      0.67549533267586      1.26632068442066
  C   2.94147220828429      1.33125926703471     -0.06179445335026
  O   0.22568043221757      4.80511457860063     -3.23384227902108
  C   -0.60027180706360      5.81187994412409     -3.80844560030419
  H   5.54247609692209      5.59006641885594     -6.55387367693105
  H   6.81073144630675      4.33760512544802     -6.44861836358333
  H   5.20907719634193      3.92775394194413     -7.12161454033854
  H   3.33153553880415      5.11343170264786     -6.53482434127109
  H   1.04717316409691      5.43562993071081     -5.67843148370081
  H   7.81804439496035      4.50455235041829     -1.10774726077912
  H   6.66496754382709      0.50190510996724     -1.99197113458966
  H   3.39119874912457      1.34829797751808     -3.36117474181883
  H   5.40931468996731     -0.92932404832754     -3.07455773153958
  H   3.65856157470477     -1.01290814805929     -3.27107295729012
  H   4.35781459146528     -0.46259226802438     -1.73750031141497
  H   4.78457815891328      1.89432333035887     -5.36521783237596
  H   5.96381550246350      0.67266546248714     -4.88133071303033
  H   4.34462851315019      0.17548827454230     -5.39996546560197
  H   9.24888436919055      2.84253190298357     -0.53383270839389
  H   8.97185425565347      0.18857500985101     -2.04874646390173
  H   10.44832793074282      0.82019628685325     -1.30803593274861
  H   9.71582877701432      1.66129876279890     -2.68949720150462
  H   7.81302243633971      1.79767412090266      1.20995522820161
  H   7.77515596194145      0.28430120669477      0.29393908679883
  H   9.30435737808627      0.86241049894046      0.97685143009574
  H   6.73053439096934      6.18666212457036     -2.52291010869884
  H   4.60248354957037      6.45785384667007     -3.72943505623091
  H   3.69111235431557      6.34332940947011     -2.21998899496745
  H   4.80411176961525      7.68818352735830     -2.48308708239019
  H   5.02164749341125      6.23810531735797      0.00542522873857
  H   6.15507465601176      7.46609026720567     -0.56188192993531
  H   6.75247108395833      5.90304177311238      0.01446167207730
  H   1.16475478834477      5.90458080230654     -1.44804868250376
  H   -0.97761787711136      4.75543349053973     -0.95073337455960
  H   -0.47342647433738      4.51183992761352      0.70924091084535
  H   -0.92042588938270      7.22571468219899     -0.65718838809978
  H   -1.97020404402029      6.49223722448452      0.55368668424895
  H   -0.44698254490591      8.22606227114254      1.57107240231448
  H   -0.16048818433669      6.62315322176886      2.24904359953271
  H   1.49420202934778      7.95361153377753      0.04076139440929
  H   2.01117381092090      7.71571378719676      1.70813550617444
  H   2.97520291267168      6.01460935391883      0.18430557925523
  H   1.96810710136237      5.25992892332173      1.41896878901621
  H   2.07653520280424      2.97946230652662      0.93217519707239
  H   4.91255732898958      3.19107632882421     -0.14281978327325
  H   4.10282810670830      4.51404832699763      0.66134419222688
  H   5.47337175112033      3.24328143589606      2.26537433369570
  H   3.76724863054998      3.08445085940335      2.68491932468751
  H   5.46154646729555      1.04059736601804      1.16068272552651
  H   4.86644581401733      0.85467492994919      2.80947439553336
  H   3.47312487066309     -0.40522606551970      1.13176329322932
  H   2.51773039752599      0.80991568646194      1.97970286994455
  H   3.71298668059231      1.14357907156092     -0.81000627197367
  H   2.00856451825712      0.89562589966252     -0.43210502025956
  H   -1.41634069424299      5.96779876367360     -3.10286240568384
  H   -0.04134984926766      6.74494932144169     -3.94176424530511
  H   -1.01567964685094      5.49322724121235     -4.77180414404173
  C   -4.87089342404011     -4.11781804085889      0.08667106536040
  O   -4.57317871952319     -3.00656847938934     -0.74548197164630
  C   -3.27269399770089     -2.57292426072505     -0.80438442371977
  C   -2.24052475422074     -3.21092647197615     -0.13055099991624
  C   -0.93424146735414     -2.75272192401895     -0.29278424964757
  C   -0.68362338002391     -1.63513682725780     -1.07973756002515
  C   -1.72546291020004     -0.91751376237347     -1.73226079243124
  C   -3.03680486827658     -1.45375233798456     -1.64939403415660
  C   -4.22783300435986     -1.11457122209449     -2.51436045419787
  C   -4.34990667599111     -1.79424234739921     -3.75256818207961
  C   -5.50121640858352     -1.60841363877726     -4.52626008792012
  C   -6.55091196264102     -0.79077069055689     -4.11105354067875
  C   -6.43181773296603     -0.16635536851356     -2.86946771029662
  C   -5.30556019971522     -0.32597014967573     -2.05545685765775
  C   -5.34758161634231      0.28852766999181     -0.66204216974495
  C   -6.43861765271553     -0.41035215609920      0.17483204068281
  C   -5.59364193991255      1.80694529621935     -0.68081334266307
  C   -7.79608777321135     -0.62090800701343     -4.96499230796996
  C   -8.02983776092026      0.84868840914606     -5.35396444527075
  C   -9.03408193567756     -1.20730012202131     -4.26394628973503
  C   -3.30629812766171     -2.79789393313884     -4.23386097202611
  C   -3.05837972568917     -2.74820582748906     -5.75101998952113
  C   -3.71112135844853     -4.22741756305857     -3.82235876833128
  P   -1.14356627386050      0.74751244098942     -2.39955640630918
  C   0.05371665371180      0.33983585025131     -3.79413959533939
  C   0.35212892988527      1.58704532661165     -4.64319138546047
  C   1.42960086281578      1.30788206998303     -5.69654863596447
  C   1.07590406150825      0.09565081226088     -6.56513918305553
  C   0.82187721137871     -1.14201069290016     -5.69488227026792
  C   -0.28016250931787     -0.87967140518965     -4.65840167146311
  C   -2.65798560110289      1.58560369500537     -3.13072741096793
  C   -2.50307940656246      3.11060233819675     -2.97509399964599
  C   -3.74434552133693      3.87912993404988     -3.44909193191044
  C   -4.13321435898826      3.50097165604325     -4.88205070161077
  C   -4.34077733054022      1.98730020524214     -4.98900775275148
  C   -3.07914874881663      1.22098340548511     -4.56552281475698
  O   0.58629105579375     -1.16737509648082     -1.28627310075740
  C   1.66361179790015     -1.86726512733426     -0.67895809481341
  H   -4.34789800237296     -5.02271886425343     -0.24806865096489
  H   -4.61068129892210     -3.91769582950340      1.13369161534730
  H   -5.94772092365857     -4.27108487982524      0.00461714051930
  H   -2.42526477272493     -4.07288560289732      0.49736626311688
  H   -0.12889804032676     -3.27275201566586      0.20845193794486
  H   -5.58996883723789     -2.12757469162493     -5.47600644638712
  H   -7.25064515093650      0.44809003444269     -2.50715482597469
  H   -4.38470318962296      0.11330082524754     -0.17691919835145
  H   -7.42694445110801     -0.25263479585890     -0.27147930549372
  H   -6.46230589868554     -0.01219693673151      1.19181786199421
  H   -6.25552842315844     -1.48591989999434      0.22098604835800
  H   -4.75234156177812      2.34541134471526     -1.12208539588022
  H   -6.49546421091467      2.06355456381589     -1.24706885089915
  H   -5.72152884493814      2.17707368845074      0.33928895188227
  H   -7.63460776506194     -1.19004212186856     -5.88982442933840
  H   -8.19127751524338      1.46879974856245     -4.46532552160827
  H   -8.91458407547132      0.94316910677624     -5.99320173333454
  H   -7.16952097023890      1.25574083089181     -5.89348655857193
  H   -9.24943274652678     -0.66826194499490     -3.33459878190225
  H   -9.91745981419725     -1.13149386201904     -4.90766903389940
  H   -8.88083737252557     -2.26144090337252     -4.01167377759721
  H   -2.36373357725540     -2.56593428379173     -3.73592704883713
  H   -3.90044964344828     -3.16718837671578     -6.31213019791245
  H   -2.17230391695533     -3.33999751249241     -6.00401142427530
  H   -2.89667140180374     -1.72670193038390     -6.10618532981678
  H   -3.86326862447450     -4.30434051985010     -2.74452016538733
  H   -4.64772764394146     -4.51210987518655     -4.31538336880912
  H   -2.93870611396745     -4.94618833039781     -4.11905236171076
  H   0.97027473711287      0.10903596898441     -3.24046419016785
  H   0.66743605030401      2.39740865472139     -3.98848711232431
  H   -0.54764854303137      1.93320121221864     -5.15680806282769
  H   2.37971769243584      1.11689495395136     -5.19265176409572
  H   1.57952688325636      2.20214958069736     -6.31239958026498
  H   1.87710829260784     -0.10323428941911     -7.28762379411086
  H   0.17032294925105      0.31528170416268     -7.14930829514641
  H   1.75144809305562     -1.41318704005257     -5.17283030531827
  H   0.54824840490902     -2.00197227496704     -6.31871007538708
  H   -0.41219803321490     -1.76017835828391     -4.02241636019050
  H   -1.22689218739741     -0.71797673098343     -5.18045231520468
  H   -3.46159078583047      1.27046390844755     -2.46343097020670
  H   -2.28896612542983      3.34563601885480     -1.92664028938898
  H   -1.62952204022665      3.44018668131592     -3.54079870203894
  H   -4.58890133687864      3.65700897902607     -2.78488443055367
  H   -3.56177557019288      4.95788212297727     -3.36958075205683
  H   -5.04035330088255      4.03740717310819     -5.18644666995349
  H   -3.33397170143024      3.81038458049205     -5.57212538905259
  H   -4.61338608309935      1.70322593506247     -6.01319724280537
  H   -5.17598203604329      1.68685385150936     -4.34845848820100
  H   -3.25674348474998      0.15121067446102     -4.64824653237933
  H   -2.28103840859568      1.47019014371512     -5.26849821621487
  H   1.59034646790235     -1.83771942601402      0.41417527447771
  H   1.69780129236413     -2.91004731269384     -1.01680962188333
  H   2.56761775663819     -1.35407836292441     -0.99493373919237
  C   -2.58627056010324     -0.14029383571214      1.78025697897630
  C   -3.82507539443878     -0.20879697986879      2.41485155297613
  C   -4.48143186139499      0.97772577797273      2.71396401071913
  C   -3.94436796463544      2.22071464102445      2.39735854263249
  C   -2.70506550019748      2.27246886528407      1.76369767533546
  C   -2.00780398079930      1.09451712332572      1.44512067750123
  C   -0.64087821003803      1.13502318642722      0.87638076558950
  O   0.09473637386397      2.22633884028987      1.03534158985691
  F   -5.70506036907309      0.92183611919335      3.30725439773673
  H   -2.05430812278865     -1.05542202309974      1.54276844972591
  H   -4.28281654712442     -1.15881369256719      2.66976782542242
  H   -4.49414337163421      3.12177816014277      2.64946914469614
  H   -2.25282475741754      3.22872254981248      1.52359082846699
  H   -0.12226903022556      0.16437031795756      0.94071453274365
  Ni  -0.15051615035470      1.94006092470782     -0.82147757512284
