# Supplementary material for: Neural Network Potential with Multiresolution Approach Enables Accurate Prediction of Reaction Free Energies in Solution
Source: J Am Chem Soc. 2025 Feb 17;147(8):6835–56. doi: 10.1021/jacs.4c17015 (PMC11869291; doi:10.1021/jacs.4c17015)
Supplement: Supplementary file 2 — ja4c17015_si_002.zip [file ja4c17015_si_002.zip › geometries/nickel/sys-BrettPhos/l1_state/coord.xyz]

106

C     -4.996724   -4.406340   -0.147569
O     -4.734330   -3.282199   -0.977137
C     -3.480986   -2.728311   -0.931515
C     -2.447906   -3.248475   -0.162020
C     -1.212195   -2.603022   -0.145451
C     -1.028075   -1.431249   -0.868979
C     -2.057233   -0.897021   -1.696259
C     -3.289110   -1.580306   -1.743021
C     -4.459204   -1.222159   -2.611951
C     -4.606532   -1.846715   -3.870835
C     -5.759380   -1.586895   -4.620988
C     -6.770591   -0.742967   -4.158778
C     -6.610205   -0.151734   -2.902669
C     -5.478646   -0.382414   -2.115395
C     -5.408280    0.228870   -0.719891
C     -6.421671   -0.475354    0.202414
C     -5.631799    1.750084   -0.726224
C     -8.026808   -0.510351   -4.982378
C     -8.257776    0.979225   -5.287589
C     -9.257002   -1.125141   -4.291191
C     -3.587419   -2.861785   -4.384054
C     -3.274942   -2.738827   -5.884336
C     -4.067317   -4.294400   -4.075688
P     -1.640267    0.768647   -2.425510
C     -0.132412    0.441183   -3.489386
C      0.331593    1.701635   -4.242163
C      1.676891    1.443853   -4.938106
C      1.604146    0.223961   -5.866770
C      1.135148   -1.024715   -5.107284
C     -0.215001   -0.783068   -4.415759
C     -2.991497    1.454705   -3.521630
C     -2.904347    2.998291   -3.459876
C     -4.112988    3.642414   -4.153616
C     -4.251080    3.155681   -5.602498
C     -4.316705    1.625327   -5.661586
C     -3.103527    0.981784   -4.976197
O      0.134470   -0.712179   -0.807990
C      1.221059   -1.210668   -0.039634
H     -4.371179   -5.264311   -0.424097
H     -4.837004   -4.166736    0.910849
H     -6.045753   -4.656969   -0.309075
H     -2.584973   -4.143402    0.431312
H     -0.414160   -3.006500    0.464621
H     -5.882114   -2.062606   -5.590030
H     -7.393582    0.493907   -2.516951
H     -4.407717    0.047827   -0.316549
H     -7.445918   -0.304149   -0.148325
H     -6.346105   -0.103406    1.227305
H     -6.244111   -1.554031    0.211803
H     -4.878986    2.262043   -1.332826
H     -6.620110    2.011892   -1.118956
H     -5.558315    2.140240    0.291755
H     -7.887487   -1.029052   -5.939802
H     -8.393395    1.556218   -4.366278
H     -9.157688    1.110823   -5.898258
H     -7.410844    1.408940   -5.830869
H     -9.451375   -0.632985   -3.331717
H    -10.150544   -1.010679   -4.914764
H     -9.106793   -2.191823   -4.096533
H     -2.654248   -2.699330   -3.836630
H     -4.147306   -2.981348   -6.500119
H     -2.480527   -3.442777   -6.153897
H     -2.941204   -1.735021   -6.158307
H     -4.284377   -4.418057   -3.013744
H     -4.984626   -4.515041   -4.633871
H     -3.307290   -5.026775   -4.370490
H      0.631031    0.224798   -2.738091
H      0.421250    2.541987   -3.543038
H     -0.406534    1.991931   -4.997404
H      2.447640    1.270693   -4.173897
H      1.982207    2.334736   -5.499646
H      2.580186    0.043107   -6.332545
H      0.898375    0.433590   -6.683348
H      1.885506   -1.288414   -4.348474
H      1.058475   -1.881401   -5.787579
H     -0.507845   -1.667037   -3.839815
H     -0.985121   -0.632685   -5.178341
H     -3.913422    1.169436   -3.014102
H     -2.862864    3.328970   -2.408906
H     -1.980831    3.344834   -3.938648
H     -5.022217    3.380035   -3.595629
H     -4.022071    4.734444   -4.120345
H     -5.143915    3.594078   -6.064383
H     -3.387639    3.507272   -6.185331
H     -4.380788    1.281551   -6.701296
H     -5.225220    1.279525   -5.157646
H     -3.197576   -0.101485   -5.005480
H     -2.197959    1.246757   -5.532120
H      0.961196   -1.289512    1.022516
H      1.551923   -2.190132   -0.405381
H      2.024869   -0.483739   -0.160039
C     -2.046076   -0.028022    2.020276
C     -3.094982   -0.700639    2.643526
C     -4.233029    0.021233    2.983211
C     -4.353255    1.381901    2.718938
C     -3.309116    2.031628    2.066709
C     -2.144812    1.335274    1.701678
C     -1.045994    2.015508    0.978075
O     -1.140262    3.292189    0.652043
F     -5.268188   -0.621867    3.580333
H     -1.146537   -0.571280    1.756656
H     -3.039470   -1.760912    2.865125
H     -5.256822    1.906480    3.011463
H     -3.378504    3.087353    1.827830
H     -0.047002    1.581303    1.134680
Ni    -1.402437    2.279706   -0.880223
