# Supplementary material for: Neural Network Potential with Multiresolution Approach Enables Accurate Prediction of Reaction Free Energies in Solution
Source: J Am Chem Soc. 2025 Feb 17;147(8):6835–56. doi: 10.1021/jacs.4c17015 (PMC11869291; doi:10.1021/jacs.4c17015)
Supplement: Supplementary file 2 — ja4c17015_si_002.zip [file ja4c17015_si_002.zip › geometries/nickel/sys-CyJohnPhos/free_lig/coord.xyz]

56

C     -3.881232   -5.992661   -2.650235
C     -4.221164   -4.550398   -2.252790
C     -2.952253   -3.702233   -2.088140
C     -1.978016   -4.331686   -1.074391
C     -1.637374   -5.778082   -1.481775
C     -2.907240   -6.626061   -1.648210
P     -0.407880   -3.310697   -0.979136
C     -1.001754   -1.739875   -0.173336
C     -2.145923   -1.709593    0.642383
C     -2.551855   -0.550790    1.303241
C     -1.801925    0.617437    1.170957
C     -0.665969    0.612861    0.365348
C     -0.258706   -0.542275   -0.323349
C      0.960018   -0.433525   -1.175774
C      0.916521   -0.693919   -2.553965
C      2.057467   -0.545829   -3.341417
C      3.262855   -0.135894   -2.765083
C      3.316239    0.134806   -1.396577
C      2.171378   -0.007597   -0.610998
C      0.519577   -4.114087    0.456283
C      1.778974   -3.290818    0.785085
C      2.641402   -3.978152    1.852781
C      1.830745   -4.264692    3.123153
C      0.576655   -5.086705    2.800939
C     -0.287889   -4.400412    1.730609
H     -4.794994   -6.594316   -2.725711
H     -3.420366   -5.990967   -3.648301
H     -4.774304   -4.557867   -1.302769
H     -4.882519   -4.093504   -2.998911
H     -3.215424   -2.685348   -1.777763
H     -2.445827   -3.613861   -3.059693
H     -2.475836   -4.373672   -0.097465
H     -0.980241   -6.240568   -0.736923
H     -1.081023   -5.764795   -2.429574
H     -3.404584   -6.720948   -0.672477
H     -2.639004   -7.641310   -1.964635
H     -2.732246   -2.611275    0.776512
H     -3.443755   -0.565680    1.923285
H     -2.102215    1.527247    1.682687
H     -0.085786    1.522641    0.241371
H     -0.018302   -1.008948   -3.004941
H      2.005065   -0.748266   -4.407375
H      4.152036   -0.025775   -3.379151
H      4.247829    0.455461   -0.938857
H      2.215062    0.195218    0.455199
H      0.852872   -5.074323    0.035482
H      2.363983   -3.113170   -0.123899
H      1.472093   -2.304599    1.155987
H      3.512117   -3.353561    2.087319
H      3.030895   -4.924065    1.449966
H      2.449372   -4.785542    3.864004
H      1.527532   -3.310812    3.577900
H      0.879337   -6.078896    2.436623
H     -0.016142   -5.252498    3.708964
H     -0.674999   -3.454451    2.129839
H     -1.156883   -5.028136    1.505485
