# Supplementary material for: Neural Network Potential with Multiresolution Approach Enables Accurate Prediction of Reaction Free Energies in Solution
Source: J Am Chem Soc. 2025 Feb 17;147(8):6835–56. doi: 10.1021/jacs.4c17015 (PMC11869291; doi:10.1021/jacs.4c17015)
Supplement: Supplementary file 2 — ja4c17015_si_002.zip [file ja4c17015_si_002.zip › geometries/nickel/sys-CyJohnPhos/l2_state/coord.xyz]

127
Coordinates from ORCA-job optimization
  C   -4.04999457804029     -6.59055516940532     -2.07208265855243
  C   -4.43267658621820     -5.12673788062745     -2.31050687683352
  C   -3.17667337042296     -4.25461334021825     -2.39600552854772
  C   -2.28819581566709     -4.34837178120946     -1.14027186525726
  C   -1.92427247775161     -5.82463782077868     -0.88264108204661
  C   -3.17572034502489     -6.71591607434424     -0.81987224684685
  P   -0.77370394566815     -3.23010868626138     -1.39816177846388
  C   -1.39072914567692     -1.60255284886080     -0.70925841879919
  C   -2.77939692209374     -1.41490019976615     -0.56742303763907
  C   -3.33255248948204     -0.24415861010299     -0.05280227984023
  C   -2.49895421091164      0.79242863717179      0.35653204719374
  C   -1.12342418828172      0.63907021223401      0.21834686422750
  C   -0.55035836846029     -0.52681598994023     -0.32083809616393
  C   0.93580260803952     -0.51400849063583     -0.41597931375423
  C   1.60001284939461     -0.62511019803072     -1.64320808660491
  C   2.98791590313098     -0.50877442589131     -1.71767219181002
  C   3.73908848489443     -0.30243450518116     -0.55957373558189
  C   3.09000121609074     -0.19556105931446      0.67303442372404
  C   1.69989441542640     -0.28538394179658      0.74027468485017
  C   0.42350039232727     -3.92400524864190     -0.12716997488960
  C   1.91893352031587     -3.71962846257373     -0.42269006754441
  C   2.76554511217459     -4.54430038494428      0.55774179385373
  C   2.43777840951302     -4.17901076020451      2.01206927403589
  C   0.94539236770160     -4.37979613752175      2.30822046172757
  C   0.06501755486121     -3.58860944733634      1.32839390122202
  H   -4.94506304849781     -7.21687361729980     -1.97770743571962
  H   -3.49268807894534     -6.95841666464393     -2.94483013147983
  H   -5.07681126210175     -4.77637003372021     -1.49101278787410
  H   -5.01209790371738     -5.02404387881865     -3.23619117368402
  H   -3.44763217363950     -3.21798319139585     -2.61900565824167
  H   -2.57176298202068     -4.59089230100789     -3.24255095284267
  H   -2.83839687513021     -3.98763027394769     -0.26306236931818
  H   -1.38803152161072     -5.92414929156021      0.06517924169552
  H   -1.24902745409726     -6.17223810308538     -1.67322012405845
  H   -3.77205864234272     -6.43402883314699      0.05995453722696
  H   -2.86834258626692     -7.75772573119821     -0.66897404592137
  H   -3.46514351523292     -2.19805239231177     -0.85570879848682
  H   -4.41156434798879     -0.15503604106898      0.03304827968909
  H   -2.90900591058183      1.71029820762221      0.76684299564632
  H   -0.45857988003535      1.44453812578302      0.51541221493951
  H   1.02692267777899     -0.80819477420880     -2.54078001483554
  H   3.47805402161988     -0.57721411282669     -2.68256630775249
  H   4.82059528321605     -0.22197201022403     -0.61677205768598
  H   3.66428399739530     -0.03700048477161      1.58116636833579
  H   1.19597871538648     -0.19486085267053      1.69791364720607
  H   0.26210998143288     -4.99541799715998     -0.27605064191006
  H   2.11854903426288     -4.02480513743134     -1.45367909966551
  H   2.19801525226443     -2.67358626446427     -0.32151360531830
  H   3.83074098252995     -4.37895510026542      0.35474323058432
  H   2.57472339579476     -5.61545834936109      0.39940122488235
  H   3.04466169836728     -4.77365260874652      2.70563652944375
  H   2.70080218584570     -3.12524074355822      2.18149866414202
  H   0.70391992418129     -5.44916082067770      2.22535153396169
  H   0.71493267956402     -4.08350156995976      3.33903576839212
  H   0.20674363851508     -2.51637043017872      1.49958980685532
  H   -0.99450918460135     -3.79802988714366      1.51878985823177
  C   -2.23686259985617      2.04044879455501     -4.41205777966429
  C   -2.48249534369897      0.89209162783376     -3.42447556939580
  C   -2.23005025198933     -0.47171423427171     -4.08057344976459
  C   -0.80862744269116     -0.53187364572751     -4.66854746413714
  C   -0.56053309148004      0.60571075730989     -5.67231029276445
  C   -0.82441637814627      1.96657192984766     -5.00837145574692
  P   -0.33234575105179     -2.27696050529670     -5.16243229762367
  C   1.38924407487676     -2.02112935940004     -5.84492182458892
  C   2.36234849648781     -2.14036543813557     -4.82949532291639
  C   3.71859736238881     -1.93253594704874     -5.06107964867505
  C   4.15146853286420     -1.59239912003874     -6.34221449506511
  C   3.21397924991919     -1.48305022245705     -7.36370593185494
  C   1.83995366520039     -1.69901197671863     -7.14529983653916
  C   0.98770598284653     -1.59053478386558     -8.36487073383591
  C   0.71407241731867     -0.33500302222153     -8.92571589776553
  C   -0.01015844047334     -0.23057613440076    -10.11454198941077
  C   -0.45033631823279     -1.38257384480295    -10.76963774828820
  C   -0.15457261085802     -2.63822349931916    -10.23432644257874
  C   0.56180991948589     -2.74090234321419     -9.04200290443670
  C   -1.54385429315119     -2.85707022436786     -6.48476100213935
  C   -2.63851011029769     -3.69819930046075     -5.79471157255221
  C   -3.59989814547713     -4.33602011997918     -6.80565418281402
  C   -4.23987231684127     -3.28430313798917     -7.71663921590630
  C   -3.15119026315367     -2.46377040354903     -8.41397211614636
  C   -2.19865056238945     -1.80775391523912     -7.40175416708776
  H   -2.38901377593612      3.00690100661121     -3.91645177636805
  H   -2.97503870122339      1.98308699947692     -5.22515402817694
  H   -1.81217789101906      0.99914525956476     -2.56266981180274
  H   -3.50443106429870      0.93351902643016     -3.03073086138710
  H   -2.36322111337463     -1.27123934110609     -3.34749904269152
  H   -2.97155083285617     -0.63398793116628     -4.87056480586784
  H   -0.12699582754112     -0.35143874636062     -3.82983552623247
  H   0.47063146416776      0.56179491691723     -6.03631848487067
  H   -1.21152576183642      0.49393179191852     -6.54372146647944
  H   -0.08747930305586      2.12182008979514     -4.20746112722582
  H   -0.67327153148283      2.77215064619966     -5.73716751875403
  H   2.03650109429665     -2.42776928015325     -3.83293134483502
  H   4.42894731165167     -2.05018519136831     -4.24811093658840
  H   5.20522201591228     -1.42976995864631     -6.54852598607072
  H   3.53851888522697     -1.23896940795527     -8.37100934092188
  H   1.06324639357923      0.55955539302777     -8.41949147078447
  H   -0.22633734158921      0.74942778084252    -10.53008917654012
  H   -1.01312524020551     -1.30323275789546    -11.69499146574055
  H   -0.48053924737422     -3.53938847035401    -10.74554027251923
  H   0.79768860965872     -3.71708276125291     -8.63199996378179
  H   -0.95348684356270     -3.54270494052951     -7.10049824435803
  H   -2.17086656739901     -4.47796579004705     -5.19484579728089
  H   -3.20850716480074     -3.06177692295852     -5.10682665232954
  H   -3.04473554152525     -5.05677395612218     -7.41932074843048
  H   -4.36672506077506     -4.90775337106384     -6.26834996174718
  H   -4.89466757404198     -3.76195963718182     -8.45559129870653
  H   -4.87354995369121     -2.61524041248896     -7.11633175223102
  H   -2.57387825483011     -3.11987546188277     -9.07685741049482
  H   -3.59393283787595     -1.68760972818700     -9.05027040413768
  H   -1.44965010267149     -1.22287458855445     -7.93033360260398
  H   -2.77910994327754     -1.10732897105613     -6.79227518784789
  C   0.36720730427306     -5.89322162383523     -6.69521801521067
  C   -0.38998407170577     -6.57677610588166     -7.64522130236124
  C   -1.44878124879787     -7.36634443407330     -7.20872657883683
  C   -1.76020159606429     -7.49961275209169     -5.85958652341691
  C   -0.99709019352786     -6.80533440581089     -4.92353980407529
  C   0.06631180408226     -5.97901712729030     -5.32558326514344
  C   0.84678287766241     -5.19445828863786     -4.34396366088254
  O   0.67799606532628     -5.38618046992809     -3.04265763707803
  F   -2.19745566438519     -8.02911654758229     -8.12572965604142
  H   1.20561881581554     -5.27884727853036     -7.01382295430893
  H   -0.17029444373341     -6.50972828775099     -8.70585003249338
  H   -2.58593713708962     -8.13717434014038     -5.56045588857418
  H   -1.21845741395202     -6.88822171031833     -3.86560151789046
  H   1.84540959373456     -4.89437905815317     -4.69501192474158
  Ni  -0.06822026300077     -3.69618300783415     -3.49912333752744
