# Supplementary material for: Neural Network Potential with Multiresolution Approach Enables Accurate Prediction of Reaction Free Energies in Solution
Source: J Am Chem Soc. 2025 Feb 17;147(8):6835–56. doi: 10.1021/jacs.4c17015 (PMC11869291; doi:10.1021/jacs.4c17015)
Supplement: Supplementary file 2 — ja4c17015_si_002.zip [file ja4c17015_si_002.zip › geometries/nickel/sys-CyJohnPhos/l1_state/coord.xyz]

71

C     -2.143158    2.124732   -4.481127
C     -2.485144    1.038692   -3.452079
C     -2.347004   -0.366384   -4.056769
C     -0.941415   -0.572177   -4.651080
C     -0.591091    0.514721   -5.680523
C     -0.738884    1.913462   -5.062639
P     -0.669742   -2.347044   -5.171150
C      1.095163   -2.301530   -5.745121
C      1.991445   -2.422349   -4.662827
C      3.371464   -2.386064   -4.834275
C      3.898556   -2.237593   -6.117461
C      3.031097   -2.112269   -7.198180
C      1.633317   -2.135672   -7.039365
C      0.843861   -1.971089   -8.295896
C      0.719206   -0.702593   -8.880508
C      0.054941   -0.544032  -10.098269
C     -0.475195   -1.655856  -10.756395
C     -0.330586   -2.925949  -10.193705
C      0.326401   -3.082552   -8.973120
C     -1.885888   -2.845140   -6.511063
C     -3.066984   -3.567925   -5.819316
C     -4.027828   -4.180315   -6.845703
C     -4.553312   -3.121371   -7.821617
C     -3.388075   -2.397683   -8.503358
C     -2.423081   -1.777929   -7.480044
H     -2.220852    3.118393   -4.024436
H     -2.880100    2.092745   -5.296373
H     -1.805940    1.127286   -2.592647
H     -3.502200    1.180129   -3.068019
H     -2.548531   -1.130965   -3.296190
H     -3.103504   -0.491941   -4.841028
H     -0.222144   -0.481496   -3.823213
H      0.431850    0.366886   -6.040155
H     -1.248831    0.432457   -6.550836
H      0.004593    2.033435   -4.261978
H     -0.517247    2.678029   -5.816719
H      1.584301   -2.567376   -3.665750
H      4.026438   -2.485125   -3.973762
H      4.972698   -2.220668   -6.276825
H      3.429967   -1.993817   -8.201322
H      1.139694    0.159925   -8.372758
H     -0.043884    0.446056  -10.533900
H     -0.990504   -1.534790  -11.704634
H     -0.726125   -3.798923  -10.705012
H      0.445385   -4.070027   -8.542557
H     -1.336075   -3.599981   -7.084839
H     -2.682799   -4.349978   -5.153886
H     -3.613600   -2.853079   -5.189603
H     -3.492878   -4.959023   -7.407018
H     -4.856737   -4.675146   -6.325913
H     -5.208808   -3.581941   -8.570435
H     -5.164501   -2.392438   -7.270155
H     -2.834176   -3.111472   -9.125109
H     -3.756270   -1.614852   -9.177262
H     -1.608174   -1.276208   -7.998476
H     -2.963973   -1.013613   -6.909620
C      1.269311   -5.793473   -6.077881
C      1.151560   -6.207531   -7.403365
C     -0.047685   -6.776869   -7.818822
C     -1.115696   -6.970845   -6.946607
C     -0.981720   -6.557278   -5.623745
C      0.203318   -5.946728   -5.175223
C      0.325072   -5.391853   -3.808309
O     -0.599096   -5.566924   -2.882821
F     -0.181642   -7.150222   -9.114672
H      2.189336   -5.324399   -5.740935
H      1.964300   -6.085939   -8.111682
H     -2.026853   -7.435503   -7.308624
H     -1.797850   -6.690279   -4.921708
H      1.359031   -5.194405   -3.486514
Ni    -0.813720   -3.874720   -3.642387
