# Supplementary material for: Neural Network Potential with Multiresolution Approach Enables Accurate Prediction of Reaction Free Energies in Solution
Source: J Am Chem Soc. 2025 Feb 17;147(8):6835–56. doi: 10.1021/jacs.4c17015 (PMC11869291; doi:10.1021/jacs.4c17015)
Supplement: Supplementary file 2 — ja4c17015_si_002.zip [file ja4c17015_si_002.zip › geometries/nickel/sys-CyTyrannoPhos/l1_state/coord.xyz]

103
Coordinates from ORCA-job optimization
  Ni  -0.56209618624457     -1.74552646311066     -2.19479547042411
  P   -0.07465994199999     -0.68756328062250     -0.40360661669264
  C   -0.65499966299511     -1.59524310567106      1.11991834102728
  C   -0.13139347624333     -3.04345419103978      1.09171769883009
  C   -0.31097329910777     -0.91769477915187      2.45586078501112
  H   -1.74588242372525     -1.64253717081131      1.00535827663034
  C   -0.68088321285489     -3.84733394579898      2.27878797370941
  H   0.96662600370637     -3.03156271510397      1.12897113518856
  H   -0.41892765806063     -3.52086336845309      0.14864521732508
  C   -0.88569030724339     -1.71862941604414      3.63313545608386
  H   0.77986555837097     -0.86114900079478      2.55592490173967
  H   -0.68199599829457      0.11152414662940      2.47737968215494
  C   -0.37439656343213     -3.16521517204733      3.61871522391051
  H   -0.26711008445820     -4.86268018433538      2.26264130219158
  H   -1.76823590370136     -3.94704647043768      2.16278439460269
  H   -0.62435950314580     -1.22901484000566      4.57888855746931
  H   -1.98306760307574     -1.71946766045644      3.56807000730410
  H   -0.81633533395933     -3.73503496607356      4.44466199372172
  H   0.71275727796043     -3.16114430520002      3.78235036478186
  C   1.69287989345971     -0.33898922327407     -0.06792779557592
  C   2.10382455989877      0.72040264985447      0.74151239835519
  C   2.64904731075526     -1.21009817893407     -0.61375722190850
  C   3.46198354723920      0.92788520891346      1.02497440677806
  H   1.35732788280280      1.39169751591591      1.15020249794578
  C   4.00965951658151     -1.03736976914574     -0.35051040236500
  H   2.30942567782887     -2.02134762837642     -1.24813147891490
  C   4.38821410400861      0.03867955744772      0.47202309176688
  H   5.44142505496153      0.18190984307920      0.67906579483753
  C   -0.87092389971829      0.96255133022906     -0.31948772434591
  C   -0.33582644549943      1.99485635408703     -1.10083059978633
  C   -2.02542806069306      1.19951323910033      0.43206366977505
  C   -0.92444484693453      3.26273696123850     -1.12843556947061
  H   0.55441502364033      1.79910929692188     -1.69006781195447
  C   -2.63391945059307      2.46282679211225      0.44182038497750
  H   -2.45453011172834      0.39947957473093      1.02223452539996
  C   -2.06851908840901      3.47476721756412     -0.34364927580779
  H   -2.52890444240602      4.45219313674936     -0.34720891763511
  C   -3.86218957435677      2.69627283435350      1.33420106099500
  C   -4.97300132936630      1.68918706668724      0.96548296328099
  H   -5.27289771179879      1.80349139719555     -0.08154374323485
  H   -4.64453743800150      0.65743771690394      1.11392891268266
  H   -5.85551314972652      1.85190864382070      1.59386794976190
  C   -3.45110206211327      2.48255880115140      2.80906777391671
  H   -3.08469053658890      1.46567280448690      2.98112368970583
  H   -2.65695134780561      3.18027327677807      3.09492014591563
  H   -4.30839712715717      2.64896633895135      3.47089302128934
  C   -4.43069500821732      4.11780120555090      1.18974773273124
  H   -4.74747999755559      4.32418008859436      0.16207937817166
  H   -5.30511643111534      4.22897389008674      1.83855805593559
  H   -3.70003165612496      4.87835029133554      1.48342424735496
  C   -0.30685260762048      4.36086128829225     -2.00751983160223
  C   1.15354943218736      4.60487288221632     -1.56715629991818
  H   1.61529789424663      5.37491944648124     -2.19510146540047
  H   1.19439198091495      4.94207642702566     -0.52635546218369
  H   1.75806582341667      3.69713472818631     -1.64920462815122
  C   -0.32651826453147      3.89807709023673     -3.48180914448661
  H   0.24761444468882      2.97762402233122     -3.62301254908230
  H   -1.35233078987417      3.71153702730971     -3.81660513015278
  H   0.10940560441034      4.66920839031286     -4.12669674132329
  C   -1.07141873719532      5.69115108852268     -1.90750609814191
  H   -1.07133367970777      6.08321867166527     -0.88504133261102
  H   -0.59271918038046      6.43671081075967     -2.55030670964389
  H   -2.11085443170487      5.58735069715939     -2.23567020432921
  C   3.86570865795146      2.09988325353314      1.93082080477629
  C   5.38854993321504      2.20099256364211      2.11502686103654
  H   5.62360730091774      3.05415463987630      2.75916734854091
  H   5.79997081786290      1.30359873956332      2.58878908183445
  H   5.90244518671131      2.35189875793436      1.15998541800389
  C   3.21660792821108      1.90579573557613      3.31977829582351
  H   3.56354989569597      0.97579114884444      3.78243714877475
  H   3.48044592392662      2.73816402555735      3.98164135917902
  H   2.12558231319332      1.86240485429366      3.25144911934147
  C   3.35896798677640      3.42022168864034      1.30983053656761
  H   2.27150613525157      3.42192942212772      1.19552251130046
  H   3.63217180228280      4.26820642196375      1.94757333560896
  H   3.79985048901273      3.58029635940634      0.32032546909099
  C   5.08600168133549     -1.97515595473317     -0.91613488970831
  C   5.81329303630618     -2.66840201706768      0.25745205357417
  H   6.58420915157573     -3.34854035489983     -0.12154519444444
  H   6.29922545490621     -1.94261237826318      0.91637977698851
  H   5.10792009511457     -3.25118002917311      0.85916123871072
  C   6.10248526857988     -1.15501037140334     -1.74023358371965
  H   6.87686304334091     -1.81368436217587     -2.14864810713780
  H   5.60714377196710     -0.64932338624113     -2.57582129134025
  H   6.59804873677966     -0.39361998569935     -1.13098895206715
  C   4.48992656761071     -3.06233305255323     -1.82672941833441
  H   3.78662054778056     -3.70367006487601     -1.28535959987331
  H   3.96820898738909     -2.62915183657745     -2.68667071633341
  H   5.29297442913910     -3.69965701483093     -2.21006436923181
  C   -2.40788827052846     -1.88956509373468     -2.64475178225245
  H   -2.83002005080742     -0.94050227735522     -3.01059705900378
  C   -3.14748094828325     -2.50194953064891     -1.51805283239650
  C   -3.99420383301703     -1.70214529890668     -0.73230926903667
  C   -2.97186719481689     -3.85197603161756     -1.16885830132791
  C   -4.62867110945194     -2.22175370708469      0.39521056287981
  H   -4.13928911164445     -0.65894226973115     -0.99844293234296
  C   -3.60535465635707     -4.38648777795420     -0.05089417673056
  H   -2.32449869044356     -4.46927213413004     -1.78260447059653
  C   -4.41665956706335     -3.55735316039042      0.71930320155442
  H   -5.28077163063192     -1.61510221448414      1.01444368840907
  H   -3.47767899083663     -5.42539841506269      0.23433061863228
  O   -1.64545088699101     -2.59368547552954     -3.45686683651460
  F   -5.02013422757382     -4.07027033191544      1.81744056364802
