# Supplementary material for: Neural Network Potential with Multiresolution Approach Enables Accurate Prediction of Reaction Free Energies in Solution
Source: J Am Chem Soc. 2025 Feb 17;147(8):6835–56. doi: 10.1021/jacs.4c17015 (PMC11869291; doi:10.1021/jacs.4c17015)
Supplement: Supplementary file 2 — ja4c17015_si_002.zip [file ja4c17015_si_002.zip › geometries/nickel/sys-CyTyrannoPhos/free_lig/coord.xyz]

88
Coordinates from ORCA-job optimization
  P   -0.34055330191895      1.27339141385294     -1.49306757680970
  C   1.30694026699352      0.60518643169753     -0.98548753292476
  C   -1.41593134650949      0.06888492766522     -0.58246425454369
  C   -0.52717549594190      2.79121121795433     -0.40422791996852
  C   3.06439032862015      0.80692589806441      2.98401942842458
  C   3.98113185826054      0.93262306135074      1.74540245292294
  C   4.35402701691040      2.41645938332747      1.53297673060599
  C   5.27328575477457      0.14475503448455      2.01850634976650
  C   3.22465025661141      0.41184747637853      0.51385857580402
  C   2.04811019512065      1.05822457679249      0.11080943922558
  C   -0.94333589134055     -0.69738309114499      0.48797818010215
  C   -1.76712802405936     -1.61230142495244      1.15096628154246
  C   -1.17299563782908     -2.44829577312570      2.29466619283640
  C   -0.66691690711003     -1.50456408615366      3.40844755886459
  C   0.01451281494808     -3.27557774132608      1.75062439040822
  C   -2.19882456797572     -3.41535370224122      2.90851587395253
  C   -3.09968046783324     -1.72717480912764      0.73067794206735
  C   -3.61365358257079     -0.96831816204672     -0.33062886731358
  C   -5.07578575959956     -1.07660246105039     -0.79123576333294
  C   -5.75058771714417      0.30673799958373     -0.65287620438110
  C   -5.88054523564062     -2.08974966265644      0.04022225502034
  C   -5.11919037975115     -1.52264668660011     -2.26942910010768
  C   -2.74731703865211     -0.08386966401160     -0.98859666387269
  C   -1.98288903793474      3.29160492923464     -0.40707815705048
  C   -2.13637450094546      4.55333095130244      0.45558457474923
  C   -1.17638275440210      5.66420465472315      0.00997357394206
  C   0.27516028811852      5.16778720240844     -0.01063088966181
  C   0.42136297987280      3.90853687628472     -0.87701409528616
  C   1.76373393520672     -0.51517601282336     -1.69179254780939
  C   2.92013489169767     -1.20307503832805     -1.30728658873719
  C   3.33349336139471     -2.47276147219032     -2.06616167663037
  C   3.49094966041926     -2.15517795596584     -3.56910762395406
  C   4.66255464169409     -3.05449647091543     -1.55565225474556
  C   2.23105917937550     -3.53975188243226     -1.87680924892284
  C   3.63882428836863     -0.71635685882849     -0.20530114236156
  H   2.78458466922772     -0.23825195551695      3.15463871064179
  H   2.14413644489554      1.38622077889857      2.86320746185386
  H   3.57917008112347      1.17419348153011      3.87911642626463
  H   4.89434658906980      2.80030633527361      2.40552454268529
  H   4.99592027819679      2.53318680914222      0.65354185596448
  H   3.46727572525774      3.04051671446233      1.38761703779089
  H   5.06901753834637     -0.91045640383817      2.22690957550395
  H   5.77881431862827      0.56452135975013      2.89403002935916
  H   5.96663412177043      0.19972972095005      1.17271159582858
  H   1.69797339308857      1.91055340712044      0.67989517729040
  H   0.08874009771632     -0.58779255637853      0.79777135046722
  H   -0.23581449786255     -2.08654448159532      4.23098379775866
  H   -1.48876583984990     -0.90231497853347      3.81000934991863
  H   0.10371270471535     -0.82070802777049      3.04039083602728
  H   -0.31725271875762     -3.95530729368008      0.95857973991165
  H   0.79855393774839     -2.63503857271074      1.33539934861896
  H   0.45793548941471     -3.87554356620721      2.55348353282340
  H   -3.05439671270458     -2.87982634878380      3.33299634640234
  H   -1.72852009975238     -3.98590188613118      3.71585222219672
  H   -2.57452419298688     -4.13015310781371      2.16900674834315
  H   -3.74984687533840     -2.42709871751374      1.23602673439122
  H   -5.24580503536249      1.06395782673547     -1.25981802964885
  H   -6.79566099937720      0.25480178581865     -0.97859084109043
  H   -5.73290848537349      0.64314790913957      0.38926314112313
  H   -5.46750726175454     -3.10055051737622     -0.04161539810790
  H   -6.91320117102605     -2.12153824850886     -0.32182674892766
  H   -5.90691846552800     -1.81443989587490      1.09968071424572
  H   -6.15711348502362     -1.59415922634185     -2.61371712917207
  H   -4.59705123731130     -0.81592053755929     -2.92075008611765
  H   -4.65030170099293     -2.50460407394885     -2.39242156566304
  H   -3.10704945201956      0.49828669032254     -1.83241253427314
  H   -0.27372479206360      2.50998520793103      0.62744330684159
  H   -2.65418658926633      2.50641736290031     -0.04536706757783
  H   -2.28602829102469      3.51673104780211     -1.43970792975658
  H   -1.92989815627927      4.29592154589956      1.50409182843657
  H   -3.17385953993330      4.90687074473444      0.41720983664462
  H   -1.45504357024166      5.99585385800108     -1.00050787830435
  H   -1.27292730824470      6.53790396399631      0.66571264960359
  H   0.94358935584372      5.95527459561430     -0.37911094764947
  H   0.59601867765113      4.93674234198806      1.01540720541567
  H   0.18151220996688      4.15509490703906     -1.92082177922658
  H   1.46070840042428      3.56414767591946     -0.86945104142115
  H   1.18084463574866     -0.87067106622779     -2.53718696828510
  H   3.78407401003884     -3.05770811520835     -4.11688725070661
  H   2.55898013899923     -1.78676471787885     -4.00702415220787
  H   4.26207160600837     -1.39364476390522     -3.72676519388647
  H   4.59897626020483     -3.35102178680723     -0.50363960941373
  H   4.91920942722757     -3.94660459502150     -2.13599962595391
  H   5.48446930301909     -2.33859507536270     -1.66141378543688
  H   1.26563844278004     -3.19161261439937     -2.25567376741309
  H   2.10623212879161     -3.78237165950408     -0.81616637726860
  H   2.49420413585808     -4.45985611673157     -2.41094568255531
  H   4.53791528508497     -1.23088424302380      0.10154459589023
