# Supplementary material for: Neural Network Potential with Multiresolution Approach Enables Accurate Prediction of Reaction Free Energies in Solution
Source: J Am Chem Soc. 2025 Feb 17;147(8):6835–56. doi: 10.1021/jacs.4c17015 (PMC11869291; doi:10.1021/jacs.4c17015)
Supplement: Supplementary file 2 — ja4c17015_si_002.zip [file ja4c17015_si_002.zip › geometries/nickel/sys-CyTyrannoPhos/l2_state/coord.xyz]

191
Coordinates from ORCA-job optimization
  Ni  0.28991361982999     -1.35343597627606      1.17518817589223
  P   1.73665379012949     -0.65722973658528     -0.26218005879734
  P   -1.69367438348766     -0.34297686110536      1.31513410837478
  C   2.14387925306073     -1.86470388745740     -1.63783458409452
  C   0.85751056165405     -2.44975089127854     -2.24025133760639
  C   3.04539684108585     -1.30523945990790     -2.75181973188877
  H   2.66037183485194     -2.68680983304072     -1.12946135831837
  C   1.17220760702802     -3.52896836207397     -3.28420417876431
  H   0.27785977864929     -1.64412453978020     -2.70916919484907
  H   0.24327367947583     -2.86801851227863     -1.43894498902222
  C   3.38337475523687     -2.39922416543888     -3.77482983244587
  H   2.51833172965064     -0.48953973041265     -3.26053456505623
  H   3.96104336109529     -0.86959583382481     -2.34079266227834
  C   2.10728494254840     -3.00041848381788     -4.37908036669831
  H   0.24030218904829     -3.90157474721058     -3.72439586294097
  H   1.64436733699160     -4.38096378489194     -2.77901416997803
  H   4.02241532709092     -1.98592607592589     -4.56460056120079
  H   3.96208490469786     -3.19383418364609     -3.28243428191559
  H   2.35821118264507     -3.80128407211296     -5.08484679300065
  H   1.58533221480261     -2.22262095734147     -4.95517301683097
  C   -2.15401373042633     -0.24431343676516      3.14498482913547
  C   -3.07626342231441      0.90783532001939      3.58050684602464
  C   -2.65549673379670     -1.60180254765593      3.67585155765045
  H   -1.17072019253640     -0.06462225850351      3.60217978487781
  C   -3.23179014241135      0.92575581243416      5.10915583734851
  H   -4.06723979559992      0.80090287130084      3.12169373427727
  H   -2.67818116319211      1.86599212814873      3.23454257553084
  C   -2.80733224947160     -1.56563916611276      5.20312928721372
  H   -3.62939864969108     -1.83073286278333      3.22919346422711
  H   -1.96367357723279     -2.39140896371030      3.37721043299759
  C   -3.72889307488531     -0.42243832283764      5.64649236711357
  H   -3.91503287834338      1.73218329223155      5.40236047957243
  H   -2.25749021577173      1.15676225780386      5.56315443276198
  H   -3.19469607934482     -2.52817417701447      5.55858669940060
  H   -1.81697329432877     -1.43460738917035      5.66146616542544
  H   -3.80495733187312     -0.39146309239903      6.74016562834225
  H   -4.74299484953182     -0.60951812521677      5.26383820884482
  C   -1.96740890167101      1.39517075007316      0.77163772898940
  C   -3.19831261645840      1.83399405783650      0.28602147249143
  C   -0.93513611501252      2.32524017667035      0.97486656225814
  C   -3.44071276821188      3.18953983024851      0.02384462149894
  H   -3.99023582802898      1.11634866954255      0.12154977244724
  C   -1.14017723158932      3.68474265989503      0.72794938241679
  H   0.02459975405416      1.96471548258719      1.32631875701136
  C   -2.40262102123997      4.09279767606153      0.25896328496588
  H   -2.56569749247479      5.14634054400050      0.06899088915855
  C   -3.05877944390825     -1.25194236476045      0.48415400114237
  C   -4.40563476664369     -1.11774616534481      0.86497205538671
  C   -2.73493655621666     -2.08478607202692     -0.58828911894709
  C   -5.41986029802562     -1.78875092256616      0.18434877890753
  H   -4.65457558536071     -0.47326404632843      1.69448536994478
  C   -3.72994017928810     -2.78252175224522     -1.29695597242739
  H   -1.69195397918788     -2.18832685316888     -0.86575047032420
  C   -5.05622226263385     -2.61238907732724     -0.89625851558335
  H   -5.83915299992291     -3.13576508191790     -1.43044132027478
  C   1.48573663483189      0.87836351413300     -1.23864928159205
  C   2.50995036401670      1.79722176920905     -1.46197449679679
  C   0.26261071452389      1.02296931690872     -1.91210139819325
  C   2.34383633014498      2.86287793300067     -2.35967601962984
  H   3.45454459844410      1.66867908138256     -0.94752292171702
  C   0.07564849061018      2.04471927833010     -2.84323607851451
  H   -0.53118546944725      0.31735775846822     -1.70204427098668
  C   1.12992166372836      2.95490044884350     -3.04541225994733
  H   0.98840237204397      3.75624234806085     -3.75985031472983
  C   3.35207536983647     -0.36809221674325      0.56696487965012
  C   3.40338819008515      0.60165518307574      1.57960094861828
  C   4.49541162806163     -1.12093044185108      0.29019577341535
  C   4.57292911512207      0.82559406576317      2.31301245801188
  H   2.51015294423186      1.18061181473099      1.78951335892649
  C   5.69232467117704     -0.91200173427991      0.99012713710487
  H   4.46609095765600     -1.88100867303570     -0.47782816723970
  C   5.70629894703649      0.05807120807206      1.99693641688129
  H   6.61907905145558      0.22394672743781      2.55064694274886
  C   -4.83940760975051      3.61918484263280     -0.44214499384466
  C   -4.89309839154022      5.10615258631211     -0.83004443328142
  H   -5.89767638051638      5.35728189658010     -1.18510694489130
  H   -4.67081073373696      5.75674186797460      0.02187299234825
  H   -4.18476871061124      5.33660457484998     -1.63260870987655
  C   -5.83113511239854      3.37312009650609      0.71814534794912
  H   -5.85617277177122      2.31553353792386      0.99861947264803
  H   -5.54458224137356      3.94909476753560      1.60437250987611
  H   -6.84471232596481      3.67065981468842      0.42629825323148
  C   -5.27729264516267      2.78387274187324     -1.66498861891719
  H   -4.59613096845599      2.93515756213197     -2.50665060781763
  H   -5.30356768043652      1.71330179087403     -1.44197654605778
  H   -6.28314790660721      3.08274900283266     -1.98026952763537
  C   -0.05274842074432      4.74380264869725      0.95366278016620
  C   0.23806900137999      5.47087317997318     -0.37785620785599
  H   -0.64979951883418      5.98419571817079     -0.75951271943209
  H   1.02352717009249      6.22216328024385     -0.23619010226690
  H   0.57120195631102      4.76094605105671     -1.13899136181804
  C   -0.54868440657359      5.76662969110701      2.00007191355034
  H   0.21713397511497      6.53063691040925      2.17510461691114
  H   -1.45936608475963      6.27376210086676      1.66819725466468
  H   -0.76504954657496      5.27367072822772      2.95392140389840
  C   1.25482669157434      4.12361764458924      1.46737418750389
  H   1.10886938093318      3.61898332798082      2.42803427697541
  H   1.66728811609835      3.40095006142417      0.75761556388793
  H   2.00075901544285      4.91018935315639      1.61721056978831
  C   -3.33241045628899     -3.69499532773008     -2.46605557579160
  C   -6.89962080464645     -1.63859342031439      0.56404667755884
  C   -7.09099650923417     -0.78846987297310      1.83177310035306
  H   -6.57142409388493     -1.22304042003184      2.69230667485584
  H   -6.72835747305754      0.23543485784773      1.69455778424454
  H   -8.15616680197770     -0.73102986276169      2.07683220313795
  C   -7.64581275407080     -0.95254210794174     -0.60191522747498
  H   -7.56895790036333     -1.53585833416047     -1.52451630163811
  H   -8.70859089893613     -0.83834325325891     -0.36053190506435
  H   -7.22963992490217      0.04207924645914     -0.79548400135006
  C   -7.51295171564409     -3.03205214300469      0.82239678155176
  H   -8.56805683253907     -2.93437772033779      1.10082308776773
  H   -7.45998345724281     -3.67216606388566     -0.06295478327427
  H   -6.98900541563889     -3.54077922100129      1.63844382540199
  C   -2.33886360503011     -4.76533279439616     -1.96139013797289
  H   -1.43163204022529     -4.31984896726391     -1.54915475672441
  H   -2.79742036629548     -5.37855690770323     -1.17820003021052
  H   -2.04326039134678     -5.42565767246680     -2.78433855352014
  C   -4.54061658328848     -4.41763126378873     -3.08449237795166
  H   -5.05324500089833     -5.04887336461892     -2.35104573091147
  H   -5.26821469244674     -3.71319163660056     -3.50089509270562
  H   -4.20018988835039     -5.06378320772482     -3.89986775979716
  C   -2.66266145893405     -2.84144361496478     -3.56515097513233
  H   -3.35890338484813     -2.08779620495545     -3.94812649493354
  H   -1.78076560597932     -2.32157201159206     -3.18541657600139
  H   -2.34707774077591     -3.47417221739901     -4.40231038994882
  C   6.93719266714861     -1.72214041702397      0.59798518707293
  C   6.63512021831412     -3.23309778958363      0.70375334513385
  H   6.34845161926242     -3.50429003967204      1.72531950914175
  H   5.82434797642223     -3.53109997320826      0.03319510599742
  H   7.52237072149091     -3.81562912396518      0.43219929932066
  C   7.30793270452612     -1.37987520839232     -0.86326796313522
  H   6.49657091923384     -1.63248829060866     -1.55278120529829
  H   7.51922939918968     -0.31054110217747     -0.96937197243580
  H   8.19896588219194     -1.93847326684160     -1.17132637276652
  C   8.14726327354077     -1.40644888990391      1.49276688325446
  H   7.94328007341273     -1.63572695454502      2.54386163555657
  H   9.00319141683875     -2.01164361485412      1.17758868922058
  H   8.44069723469967     -0.35402410413658      1.42166320137600
  C   4.61632932044474      1.92513296885466      3.38471672541130
  C   4.72064762740999      3.28953113225456      2.66628324161126
  H   4.74059349978899      4.10854193998105      3.39459192737491
  H   5.63613249607497      3.34184353696959      2.06714912117237
  H   3.87099682159152      3.44762128046392      1.99773786312026
  C   3.33619771248201      1.89393721676777      4.24718821873425
  H   2.43523177306941      2.07693748402811      3.65672166084603
  H   3.22410607122788      0.92468621607473      4.74448231476321
  H   3.38741554333041      2.67125637499059      5.01705961336440
  C   5.82340727333471      1.77260035709515      4.32848376616909
  H   6.77549749504949      1.90288149094359      3.80509678970612
  H   5.77355595339944      2.53821030307340      5.10925866983722
  H   5.83005718731351      0.79164354500657      4.81518897526411
  C   3.51224326405770      3.83096355668399     -2.59624403866885
  C   3.11930615929696      5.00937055396019     -3.50314610033051
  H   3.97250605199266      5.68601880166422     -3.61445122443214
  H   2.82954712966288      4.67461300872129     -4.50438527991916
  H   2.28839472931974      5.58209994496914     -3.07819410458471
  C   4.66538437254025      3.05192737173739     -3.26923923140390
  H   4.34483624159860      2.63999378034403     -4.23202172742932
  H   5.52100015084645      3.71347667975580     -3.44604807592446
  H   5.00409759304361      2.22033031401041     -2.64333174445221
  C   4.00491760394267      4.40334179579664     -1.24887940884142
  H   4.33060745421420      3.61605713724836     -0.56356969064420
  H   4.85545899859476      5.07365870870925     -1.41506879547575
  H   3.21251557978481      4.97210391362370     -0.75380494196994
  C   -1.21371732823829      2.18632009564101     -3.66330719089482
  C   -0.87123193675710      2.02690565083172     -5.16158006610633
  H   -1.77740789669023      2.12785828330867     -5.76952689607064
  H   -0.15562605531726      2.78415481605203     -5.49579560475738
  H   -0.43575962552499      1.04085979698746     -5.35668893612412
  C   -1.82869648804571      3.58200942625855     -3.42286987572484
  H   -2.74885520393299      3.69598892895724     -4.00700596362521
  H   -2.06949622237061      3.71966824747907     -2.36616996146525
  H   -1.14363192182183      4.38179271938140     -3.72019204514827
  C   -2.25266699090922      1.11489524407096     -3.29181035947060
  H   -1.87737556403493      0.10627796764066     -3.49023059605497
  H   -2.53830129459546      1.17314391819562     -2.23862396258488
  H   -3.15663516822665      1.25561613607517     -3.89300830232898
  C   1.31712915261516     -2.75341848146544      2.06203433098687
  H   2.17893904953825     -2.34550019813692      2.61046238160973
  C   1.62409279297524     -3.92275644082233      1.20760721088248
  C   2.95878157466396     -4.25746709244457      0.92611394673761
  C   0.59996589194088     -4.68904514213885      0.62269129655556
  C   3.27288812396571     -5.29532935195160      0.04845085937117
  H   3.75629037709838     -3.68426260428936      1.38831883844052
  C   0.89771759321812     -5.73285276565495     -0.24933754672685
  H   -0.43149704657553     -4.44188893623908      0.85138206976346
  C   2.23209901012608     -6.00991222284105     -0.53315907532680
  H   4.30098300250319     -5.55370751034030     -0.18369767920000
  H   0.11673098158669     -6.32332684240368     -0.71663904727547
  O   0.11305401608711     -2.59823016175164      2.58943840688451
  F   2.52356048567741     -7.00810152936296     -1.40491398665252
