# Supplementary material for: Neural Network Potential with Multiresolution Approach Enables Accurate Prediction of Reaction Free Energies in Solution
Source: J Am Chem Soc. 2025 Feb 17;147(8):6835–56. doi: 10.1021/jacs.4c17015 (PMC11869291; doi:10.1021/jacs.4c17015)
Supplement: Supplementary file 2 — ja4c17015_si_002.zip [file ja4c17015_si_002.zip › geometries/nickel/sys-MeJohnPhos/free_lig/coord.xyz]

30
Coordinates from ORCA-job optimization
  C   4.53336852428292      2.04936009515682      2.36171193934603
  P   2.72633040458092      1.77085251537171      2.73049528475903
  C   2.88228945202842      1.32484808095231      4.52927169242166
  C   2.12865985213080      3.52760620085311      2.82698518472387
  C   1.62693017736496      4.05801290159404      4.02600220437699
  C   1.17967786984307      5.37760312092485      4.11359219556950
  C   1.23729876271911      6.20559233958689      2.99418068370234
  C   1.72248477401093      5.69441795532583      1.79111820764834
  C   2.15084075571410      4.36357527232287      1.68221324171972
  C   2.62648110368680      3.88921693219654      0.35192282215403
  C   2.01068983955959      2.80795869496321     -0.29735202574120
  C   2.46003632037381      2.38052447035239     -1.54711671942768
  C   3.52760855255203      3.03000615005822     -2.17143672421653
  C   4.13913351926454      4.11577914432534     -1.54063513050214
  C   3.68905401436282      4.54321901073781     -0.29072809303539
  H   5.05520064452618      1.09355809642659      2.47157299369959
  H   4.65749894769562      2.39385597637969      1.33373887988507
  H   4.97889747214623      2.78177155773372      3.04223876710424
  H   1.89564572722863      1.17971675815114      4.97746695496717
  H   3.41428575471096      0.36986111023007      4.58013289520063
  H   3.43755178196432      2.06953404388969      5.10914877588011
  H   1.59105758654244      3.44096099897561      4.91651010829525
  H   0.79748228785405      5.75548507193492      5.05773096515540
  H   0.90115908491537      7.23676128541351      3.05124763016940
  H   1.75554244664965      6.32480224329819      0.90697800738405
  H   1.17386480283182      2.30765879307899      0.17816239574661
  H   1.97076475185685      1.54318739259104     -2.03637203085421
  H   3.87805711972324      2.69459631571531     -3.14323854534360
  H   4.96872228443718      4.62840703180516     -2.01928952939303
  H   4.17321538444261      5.37908643965440      0.20618396860473
