# Supplementary material for: Neural Network Potential with Multiresolution Approach Enables Accurate Prediction of Reaction Free Energies in Solution
Source: J Am Chem Soc. 2025 Feb 17;147(8):6835–56. doi: 10.1021/jacs.4c17015 (PMC11869291; doi:10.1021/jacs.4c17015)
Supplement: Supplementary file 2 — ja4c17015_si_002.zip [file ja4c17015_si_002.zip › geometries/nickel/sys-MeJohnPhos/l2_state/coord.xyz]

75
Coordinates from ORCA-job optimization
  C   4.15219051544838     -0.52019865051582     -0.14391505043408
  P   2.34004985995686     -0.78859596203003      0.12708239102100
  C   1.87908793567426     -1.17556121376196     -1.62204854610432
  C   2.31930222947747     -2.37451361578937      1.08243900052094
  C   3.26374366886815     -2.47815686138060      2.12107302560627
  C   3.34090525405384     -3.60312731740786      2.93779713335845
  C   2.46424677633286     -4.66790792718437      2.72730345694273
  C   1.50914382381962     -4.57442137874676      1.71919145126844
  C   1.40193588259639     -3.43622587080300      0.90016767204037
  C   0.29839097675557     -3.42246239600894     -0.09871553653401
  C   -0.66928926556662     -2.40796418125692     -0.09341406386721
  C   -1.71789097577195     -2.42777810282658     -1.01390293810993
  C   -1.81785628873778     -3.46042017762147     -1.94885905381285
  C   -0.86159625485606     -4.47910330115161     -1.95634847248221
  C   0.18471568885492     -4.46286898404420     -1.03381590779821
  H   4.25815632241452      0.38413410997123     -0.74839138441455
  H   4.68199025120645     -0.35967204294071      0.79326864638689
  H   4.59816164765576     -1.36873351878075     -0.67150332326724
  H   2.28815066189910     -0.36226241762035     -2.22852639942392
  H   2.31032599251573     -2.12427023848072     -1.95243753067882
  H   0.79917069298375     -1.20052649305868     -1.74979698473433
  H   3.96157341319570     -1.66633551119503      2.29355570501995
  H   4.08598073648980     -3.64818262646695      3.72678747704596
  H   2.51411083251500     -5.55635903505893      3.34973304459367
  H   0.80289208721427     -5.38518771002266      1.56641108540886
  H   -0.59321829369201     -1.57542837533862      0.59730060093855
  H   -2.45196374566462     -1.62743442584478     -0.99790645624464
  H   -2.63282157216820     -3.47214553563765     -2.66697180388460
  H   -0.92799199269674     -5.28454785818443     -2.68237876438005
  H   0.93300092829485     -5.25049094986431     -1.04531943425857
  C   4.26570822357434      1.54545295993957      2.75762710055469
  P   2.41425241684460      1.63412923514723      2.74778967225946
  C   2.06926829502728      0.96908358733570      4.43363207610225
  C   2.12353671586158      3.44710973746041      2.88916154093053
  C   1.65881081242250      4.02504641159295      4.07912196544015
  C   1.39368469127074      5.39358638944425      4.15984415380177
  C   1.59985457701264      6.20715813756732      3.04698317695872
  C   2.06172791687004      5.64406205023426      1.85568508046748
  C   2.31618807970478      4.27121216138065      1.75540183652176
  C   2.78653657625223      3.72156357686519      0.44613165771403
  C   1.88104458205197      3.13860111180060     -0.45424514697368
  C   2.32195470458003      2.64026877169451     -1.68209133685566
  C   3.67284494404502      2.71927129098993     -2.02800603449638
  C   4.58067394185674      3.30636597242540     -1.14277276861713
  C   4.13786191290963      3.80693362716061      0.08405831423526
  H   4.56612058082340      0.50789979890421      2.92898273426667
  H   4.66737403144837      1.87931852114055      1.80081061771839
  H   4.67242768440849      2.16756693244067      3.56021452995910
  H   1.01259624054213      1.07817408293545      4.67976700474767
  H   2.30702006236958     -0.09826284596042      4.40710722090389
  H   2.68272915160686      1.45264031514858      5.19981160292569
  H   1.49244207069507      3.40543497717822      4.95249118042217
  H   1.02977169431273      5.81829175329306      5.09095791380129
  H   1.40059235459988      7.27338986302333      3.10094841097903
  H   2.22072064753817      6.27057928616811      0.98262629815819
  H   0.82868645588447      3.09455371435160     -0.20211920087329
  H   1.60599402116017      2.19239395528472     -2.36448123900915
  H   4.01504421875662      2.33202528582558     -2.98337338697933
  H   5.63157613750529      3.37985194865333     -1.40754740044382
  H   4.84238897100732      4.26703608518124      0.77113226208332
  C   -1.34116778348125     -0.10675883909029      3.35216404069393
  C   -1.76023567078467     -0.38202529862167      4.65173966140962
  C   -1.93440277375480      0.67552489283398      5.54021610409399
  C   -1.71479654371875      1.99546973239176      5.16351888389510
  C   -1.30023104331388      2.25602685745136      3.85750706014597
  C   -1.09128302258613      1.21392133880238      2.93799683743234
  C   -0.55967423869101      1.52526627698624      1.59204634552357
  O   -0.60670457200880      0.64285377506078      0.60396680149528
  F   -2.33993749097067      0.41163487479501      6.80754765305672
  H   -1.19194323852882     -0.91752712885447      2.64750161475138
  H   -1.95341047189542     -1.39722053318021      4.98312721099439
  H   -1.87281138293172      2.79414674478709      5.88091314352042
  H   -1.11657834122540      3.28087460093983      3.54851435567199
  H   -0.61394759951955      2.59368548472746      1.33181852474327
  Ni  1.18979694114884      0.73982486992835      1.22114670489958
