# Supplementary material for: Neural Network Potential with Multiresolution Approach Enables Accurate Prediction of Reaction Free Energies in Solution
Source: J Am Chem Soc. 2025 Feb 17;147(8):6835–56. doi: 10.1021/jacs.4c17015 (PMC11869291; doi:10.1021/jacs.4c17015)
Supplement: Supplementary file 2 — ja4c17015_si_002.zip [file ja4c17015_si_002.zip › geometries/nickel/sys-MeJohnPhos/l1_state/coord.xyz]

45

C      2.592351    2.269133    3.884804
P      1.290560    3.386026    3.194706
C      0.363539    3.887238    4.704782
C      2.294477    4.866964    2.745142
C      2.604356    5.884879    3.655500
C      3.452288    6.933923    3.294546
C      4.013943    6.967776    2.017852
C      3.712186    5.961799    1.098685
C      2.845903    4.918330    1.443009
C      2.504191    3.856833    0.458424
C      1.164863    3.751367   -0.003533
C      0.790734    2.684783   -0.833675
C      1.749066    1.729946   -1.223339
C      3.067260    1.862281   -0.805703
C      3.444558    2.920110    0.039248
H      2.116196    1.367587    4.276986
H      3.270820    1.984842    3.076861
H      3.157942    2.768797    4.676973
H     -0.331289    4.694542    4.460439
H     -0.210964    3.018837    5.036456
H      1.023268    4.202935    5.517847
H      2.192685    5.860093    4.659240
H      3.679225    7.716902    4.012199
H      4.680531    7.777075    1.734872
H      4.135247    5.987521    0.098656
H      0.466384    4.556795    0.209310
H     -0.225471    2.620723   -1.206301
H      1.453475    0.902073   -1.859636
H      3.811614    1.135097   -1.116994
H      4.467245    2.995660    0.396902
C      0.689678   -0.701003    2.503374
C      1.470376   -1.566126    3.265157
C      1.307210   -1.576092    4.648358
C      0.373112   -0.766913    5.284900
C     -0.405748    0.090496    4.506716
C     -0.245882    0.153009    3.113182
C     -0.993728    1.165132    2.325159
O     -1.015370    1.134463    1.005672
F      2.076310   -2.404908    5.395770
H      0.803443   -0.661122    1.425052
H      2.200788   -2.225609    2.807735
H      0.263648   -0.817297    6.363186
H     -1.143228    0.729072    4.986957
H     -1.847409    1.618453    2.852953
Ni     0.209240    2.458823    1.583506
