# Supplementary material for: Neural Network Potential with Multiresolution Approach Enables Accurate Prediction of Reaction Free Energies in Solution
Source: J Am Chem Soc. 2025 Feb 17;147(8):6835–56. doi: 10.1021/jacs.4c17015 (PMC11869291; doi:10.1021/jacs.4c17015)
Supplement: Supplementary file 2 — ja4c17015_si_002.zip [file ja4c17015_si_002.zip › geometries/nickel/sys-CataCXiumA/l1_state/coord.xyz]

79

C      0.194849   -1.220273    5.445482
C     -0.418259   -0.050095    4.672172
C     -0.907020   -0.455786    3.276812
C     -1.510426    0.727472    2.508424
P     -1.834723    0.425894    0.698413
C     -3.288207   -0.801669    0.667177
C     -2.669232   -2.224710    0.766624
C     -3.771161   -3.302450    0.739291
C     -4.744135   -3.080249    1.911198
C     -5.386695   -1.687230    1.782854
C     -4.282706   -0.611196    1.836852
C     -6.144855   -1.584717    0.446659
C     -5.163392   -1.814390   -0.716720
C     -4.061899   -0.735977   -0.672932
C     -4.537029   -3.212756   -0.591175
C     -2.365271    2.137120    0.075295
C     -2.416614    2.115885   -1.473802
C     -2.763379    3.510077   -2.026783
C     -4.120785    3.967137   -1.461213
C     -4.040449    4.037113    0.075446
C     -3.717209    2.634869    0.633541
C     -2.938957    5.028936    0.488634
C     -1.588079    4.556538   -0.079878
C     -1.266895    3.157181    0.482695
C     -1.666474    4.505354   -1.614667
H      0.532480   -0.909947    6.439716
H      1.058321   -1.633422    4.911631
H     -0.532339   -2.029959    5.576473
H     -1.259979    0.369262    5.240061
H      0.319679    0.757627    4.574554
H     -1.640639   -1.262490    3.381468
H     -0.067704   -0.875635    2.704437
H     -0.787558    1.547076    2.534606
H     -2.416996    1.088044    3.005809
H     -1.979330   -2.375945   -0.071496
H     -2.084785   -2.326527    1.685419
H     -3.298940   -4.288551    0.830861
H     -4.209640   -3.159304    2.867065
H     -5.520188   -3.856251    1.907344
H     -6.080900   -1.521019    2.616182
H     -3.760818   -0.688949    2.796073
H     -4.737080    0.383289    1.799021
H     -6.613873   -0.595902    0.356081
H     -6.950463   -2.329277    0.412317
H     -5.693228   -1.730937   -1.673744
H     -4.533687    0.242855   -0.793850
H     -3.371131   -0.873447   -1.510876
H     -3.857210   -3.395351   -1.429867
H     -5.320840   -3.980307   -0.628872
H     -1.442522    1.794802   -1.854889
H     -3.149644    1.390468   -1.829553
H     -2.819904    3.450814   -3.121026
H     -4.386785    4.950538   -1.869208
H     -4.909305    3.265913   -1.764164
H     -5.005587    4.364364    0.481686
H     -4.522731    1.949459    0.356668
H     -3.683039    2.670107    1.729106
H     -2.884730    5.097465    1.582976
H     -3.175104    6.032390    0.112236
H     -0.794329    5.247890    0.229027
H     -1.201595    3.234993    1.571992
H     -0.289968    2.812834    0.119207
H     -0.700394    4.194125   -2.032342
H     -1.888209    5.503714   -2.013035
C     -1.750916   -0.544209   -3.772183
C     -2.796461   -1.223252   -4.395570
C     -2.915926   -2.592764   -4.187316
C     -2.021656   -3.299327   -3.386952
C     -0.993051   -2.604302   -2.756880
C     -0.848305   -1.217033   -2.931806
C      0.203843   -0.456006   -2.222136
O      1.146861   -1.054020   -1.521657
F     -3.930814   -3.260756   -4.784901
H     -1.637361    0.524362   -3.929966
H     -3.506460   -0.712768   -5.037501
H     -2.143975   -4.370222   -3.263435
H     -0.287624   -3.125368   -2.118230
H      0.419557    0.534364   -2.652390
Ni    -0.099603   -0.380233   -0.326082
