# Supplementary material for: Neural Network Potential with Multiresolution Approach Enables Accurate Prediction of Reaction Free Energies in Solution
Source: J Am Chem Soc. 2025 Feb 17;147(8):6835–56. doi: 10.1021/jacs.4c17015 (PMC11869291; doi:10.1021/jacs.4c17015)
Supplement: Supplementary file 2 — ja4c17015_si_002.zip [file ja4c17015_si_002.zip › geometries/nickel/sys-CataCXiumA/l2_state/coord.xyz]

143

C      1.642567    4.298316    3.639444
C      1.977523    2.805538    3.575286
C      2.025779    2.284889    2.134964
C      2.333950    0.785442    2.042260
P      2.083793   -0.012034    0.366660
C      3.335477    0.922077   -0.737388
C      4.616558    1.396882   -0.006196
C      5.502028    2.231825   -0.955869
C      5.920724    1.373051   -2.161725
C      4.660063    0.907178   -2.910244
C      3.776036    0.074530   -1.959250
C      3.879181    2.132728   -3.416177
C      3.465110    2.996883   -2.212630
C      2.568682    2.162623   -1.280532
C      4.717936    3.461503   -1.448686
C      2.709124   -1.783246    0.699618
C      2.424529   -2.667427   -0.539571
C      2.823031   -4.130469   -0.273853
C      4.318870   -4.200698    0.085295
C      4.582016   -3.363994    1.350932
C      4.203480   -1.893179    1.077024
C      3.739199   -3.912193    2.515821
C      2.247986   -3.835969    2.143334
C      1.867550   -2.369867    1.863163
C      1.983940   -4.685331    0.888936
H      1.615686    4.660697    4.672306
H      0.663223    4.498343    3.188817
H      2.384056    4.893342    3.093972
H      2.941902    2.616573    4.065923
H      1.228682    2.240373    4.143333
H      2.771014    2.867496    1.586217
H      1.071643    2.491566    1.647364
H      1.666246    0.254399    2.724537
H      3.353526    0.590556    2.391661
H      4.373127    2.003495    0.869110
H      5.187003    0.536366    0.354516
H      6.393548    2.559235   -0.405560
H      6.498499    0.503991   -1.820403
H      6.570118    1.952457   -2.831199
H      4.947225    0.275746   -3.760596
H      4.354776   -0.790918   -1.623554
H      2.894293   -0.290844   -2.486923
H      2.987694    1.808308   -3.967265
H      4.499495    2.716655   -4.108980
H      2.897571    3.869878   -2.559907
H      1.684582    1.815242   -1.823737
H      2.217422    2.789728   -0.456033
H      5.353293    4.073604   -2.102124
H      4.428627    4.091463   -0.596649
H      1.358567   -2.603586   -0.771193
H      2.954072   -2.296293   -1.416968
H      2.633426   -4.717338   -1.181391
H      4.620115   -5.242791    0.253413
H      4.922450   -3.818349   -0.748097
H      5.647072   -3.411195    1.610791
H      4.829262   -1.512550    0.265740
H      4.419194   -1.286825    1.964800
H      4.021697   -4.951115    2.729223
H      3.931315   -3.330159    3.426889
H      1.637046   -4.202363    2.978314
H      2.015105   -1.788744    2.778629
H      0.805512   -2.312205    1.600267
H      0.917532   -4.652522    0.629702
H      2.241235   -5.735088    1.080870
C     -0.235849   -1.466929    5.436858
C     -0.604495   -0.189114    4.677040
C     -0.984567   -0.475673    3.220389
C     -1.357199    0.782548    2.429799
P     -1.654132    0.563130    0.591645
C     -3.131992   -0.641199    0.564569
C     -2.512961   -2.068861    0.577264
C     -3.615755   -3.142157    0.529838
C     -4.557707   -2.973774    1.735446
C     -5.208922   -1.579383    1.684441
C     -4.110443   -0.497915    1.757346
C     -6.003487   -1.423512    0.375454
C     -5.045633   -1.586182   -0.817505
C     -3.950986   -0.502984   -0.740014
C     -4.411653   -2.986370   -0.775202
C     -2.238972    2.321382    0.118511
C     -2.338507    2.439318   -1.422922
C     -2.721015    3.871195   -1.842165
C     -4.062913    4.265010   -1.199259
C     -3.933678    4.200449    0.333643
C     -3.579237    2.758604    0.753485
C     -2.831163    5.166121    0.801118
C     -1.496464    4.762773    0.150270
C     -1.143619    3.322812    0.569219
C     -1.621469    4.842335   -1.380007
H      0.030711   -1.255124    6.477438
H      0.618447   -1.968843    4.967193
H     -1.071886   -2.175805    5.441911
H     -1.440173    0.316788    5.179273
H      0.239600    0.510479    4.708676
H     -1.809646   -1.192231    3.222487
H     -0.153344   -0.979125    2.724210
H     -0.531518    1.490862    2.513741
H     -2.230407    1.265848    2.881782
H     -1.849300   -2.178536   -0.285974
H     -1.898865   -2.216172    1.469558
H     -3.145303   -4.133238    0.561004
H     -3.997903   -3.091469    2.672945
H     -5.331571   -3.752087    1.719615
H     -5.881229   -1.454096    2.542900
H     -3.587882   -0.595021    2.711324
H     -4.575417    0.491304    1.751087
H     -6.485185   -0.437066    0.343976
H     -6.801394   -2.175823    0.325139
H     -5.595036   -1.459273   -1.758997
H     -4.431888    0.478258   -0.783956
H     -3.287355   -0.583248   -1.601029
H     -3.750379   -3.126010   -1.633477
H     -5.195239   -3.753258   -0.835695
H     -1.369251    2.179893   -1.856710
H     -3.065262    1.728536   -1.822032
H     -2.809870    3.905728   -2.935284
H     -4.348529    5.277990   -1.510957
H     -4.856420    3.586021   -1.538014
H     -4.888899    4.476516    0.797750
H     -4.386735    2.094110    0.437181
H     -3.520047    2.697971    1.846465
H     -2.741886    5.133294    1.895022
H     -3.089601    6.197202    0.527710
H     -0.697614    5.431948    0.494599
H     -1.025070    3.298852    1.656248
H     -0.185490    3.034194    0.123404
H     -0.665075    4.576075   -1.848611
H     -1.862205    5.867880   -1.688674
C     -2.486558   -1.456436   -3.765726
C     -3.181922   -2.568593   -4.240547
C     -2.691456   -3.834922   -3.943930
C     -1.531383   -4.015122   -3.197189
C     -0.850367   -2.892161   -2.733040
C     -1.317805   -1.592526   -2.996742
C     -0.575244   -0.386853   -2.549871
O      0.737979   -0.473348   -2.362364
F     -3.357787   -4.925315   -4.398598
H     -2.850108   -0.459959   -4.004638
H     -4.083430   -2.465677   -4.835492
H     -1.174488   -5.019856   -2.994937
H      0.066447   -3.011361   -2.169504
H     -0.953398    0.536858   -3.009854
Ni     0.041607   -0.059543   -0.684585
