# Supplementary material for: Neural Network Potential with Multiresolution Approach Enables Accurate Prediction of Reaction Free Energies in Solution
Source: J Am Chem Soc. 2025 Feb 17;147(8):6835–56. doi: 10.1021/jacs.4c17015 (PMC11869291; doi:10.1021/jacs.4c17015)
Supplement: Supplementary file 2 — ja4c17015_si_002.zip [file ja4c17015_si_002.zip › geometries/nickel/sys-CataCXiumA/free_lig/coord.xyz]

64

C      0.030600   -1.332157    5.458707
C     -0.505016   -0.113050    4.703006
C     -0.946491   -0.447832    3.272953
C     -1.488097    0.779367    2.526886
P     -1.733507    0.561511    0.678407
C     -3.214326   -0.648367    0.594736
C     -2.584955   -2.071482    0.616710
C     -3.671216   -3.159281    0.512166
C     -4.660287   -3.015356    1.683438
C     -5.318274   -1.624492    1.630603
C     -4.229182   -0.538748    1.756089
C     -6.064267   -1.456444    0.294882
C     -5.066806   -1.602732   -0.868686
C     -3.980132   -0.515498   -0.744727
C     -4.422825   -2.998541   -0.819974
C     -2.318023    2.311784    0.183935
C     -2.338672    2.390379   -1.366216
C     -2.675791    3.816789   -1.841277
C     -4.048460    4.233535   -1.280110
C     -4.006462    4.206331    0.259460
C     -3.684288    2.773793    0.736460
C     -2.922736    5.177153    0.760063
C     -1.555845    4.747934    0.196045
C     -1.240502    3.317275    0.676830
C     -1.596400    4.790617   -1.340515
H      0.340295   -1.070782    6.476123
H      0.897713   -1.763044    4.944838
H     -0.731935   -2.116313    5.532565
H     -1.354302    0.317683    5.250882
H      0.265121    0.669522    4.668640
H     -1.705470   -1.236836    3.318979
H     -0.097731   -0.871184    2.719191
H     -0.743775    1.575777    2.621561
H     -2.399971    1.144717    3.014168
H     -1.880376   -2.166879   -0.218303
H     -2.008373   -2.221361    1.534092
H     -3.192415   -4.145965    0.551836
H     -4.133527   -3.143836    2.638243
H     -5.426857   -3.799279    1.628082
H     -6.024544   -1.518870    2.464183
H     -3.720889   -0.658000    2.717910
H     -4.695626    0.450862    1.762991
H     -6.546756   -0.470866    0.254999
H     -6.858553   -2.209210    0.206784
H     -5.591269   -1.469779   -1.823542
H     -4.461307    0.463797   -0.813398
H     -3.277762   -0.592677   -1.584358
H     -3.728882   -3.123958   -1.661237
H     -5.194556   -3.773365   -0.917439
H     -1.359106    2.087120   -1.756425
H     -3.072315    1.693167   -1.776885
H     -2.706658    3.829227   -2.938187
H     -4.308511    5.240503   -1.631584
H     -4.827325    3.551764   -1.646627
H     -4.983751    4.503907    0.660688
H     -4.480412    2.103203    0.401471
H     -3.675964    2.741114    1.832778
H     -2.894125    5.174946    1.857606
H     -3.157045    6.201897    0.443730
H     -0.774779    5.424411    0.565812
H     -1.201780    3.326153    1.770210
H     -0.249735    3.007694    0.318599
H     -0.617769    4.510548   -1.751336
H     -1.813935    5.810333   -1.684417
